# Supplementary material for: A pheromone outweighs temperature in influencing migration of sea lamprey
Source: R Soc Open Sci. 2015 May 6;2(5):150009. doi: 10.1098/rsos.150009 (PMC4453247; doi:10.1098/rsos.150009)
Supplement: ESM 1 is an Excel file containing all raw data [file rsos150009supp1.xlsx]

## Sheet: Female ANCOVA
data migrate;
input Trial$ Date$ Reagent$ Released ProportionUp Temp Period$;
cards;
1	2010-06-04	3kPZS	21	1.12	18.3	Early
2	2010-06-04	3kPZS	20	1.05	18.1	Late
3	2010-06-05	3kPZS	20	1.25	20.4	Early
4	2010-06-05	3kPZS	19	1.23	19.2	Late
5	2010-06-06	3kPZS	20	0.99	17.1	Early
6	2010-06-06	3kPZS	20	0.74	15.9	Late
7	2010-06-07	3kPZS	19	1.23	19.4	Early
8	2010-06-07	3kPZS	20	1.11	17.9	Late
9	2009-05-14	3kPZS	20	0.89	14.3	Early
10	2009-05-14	3kPZS	20	0.79	12.4	Late
11	2009-05-16	3kPZS	20	0.84	12.4	Early
12	2009-05-20	3kPZS	20	1.25	20.6	Early
13	2009-05-23	3kPZS	20	1.17	18.9	Early
14	2009-05-23	3kPZS	20	1.11	16.6	Late
15	2009-05-25	3kPZS	20	0.94	19	Early
16	2009-05-25	3kPZS	20	0.89	14.7	Late
17	2009-06-01	3kPZS	20	0.74	14	Early
18	2009-06-05	3kPZS	30	1.07	20.1	Early
19	2009-06-09	3kPZS	30	0.99	14.1	Early
20	2009-06-09	3kPZS	30	0.89	13.2	Late
21	2009-06-11	3kPZS	30	1.4	18.6	Early
22	2009-06-11	3kPZS	30	0.76	16.7	Late
23	2010-05-03	Control	20	0.79	18.5	Early
24	2010-05-04	Control	20	0.52	16.2	Early
25	2010-06-01	Control	19	1.35	25	Early
26	2010-06-01	Control	20	1.05	22.7	Late
27	2010-06-02	Control	20	1.17	21.6	Early
28	2010-06-02	Control	20	1.17	20.3	Late
29	2010-06-08	Control	20	1.25	19.1	Early
30	2010-06-08	Control	18	0.79	18.1	Late
31	2009-05-13	Control	20	0.52	16.5	Early
32	2009-05-15	Control	20	0.84	16.1	Early
33	2009-05-15	Control	20	0.63	14.7	Late
34	2009-05-18	Control	20	0.68	16.3	Early
35	2009-05-18	Control	20	0.32	14.1	Late
36	2009-05-19	Control	20	0.79	15	Early
37	2009-05-19	Control	20	0.32	13.6	Late
38	2009-05-21	Control	20	1.11	20.3	Early
39	2009-05-21	Control	20	1.05	18.4	Late
40	2009-05-22	Control	20	0.84	20.1	Early
41	2009-05-24	Control	20	1.17	19.4	Early
42	2009-05-24	Control	20	0.84	16.4	Late
43	2009-05-29	Control	20	0.52	15.2	Early
44	2009-05-29	Control	20	0.46	12.4	Late
45	2009-05-31	Control	20	0.79	14	Early
46	2009-06-03	Control	40	0.89	18.1	Early
47	2009-06-06	Control	30	0.99	19.1	Early
48	2009-06-06	Control	30	0.96	17.6	Late
49	2009-06-07	Control	60	0.86	16.4	Early
50	2010-05-05	LE	20	1.25	17.4	Early
51	2010-05-05	LE	20	0.99	16.3	Late
52	2010-05-06	LE	20	1.17	15.8	Early
53	2010-05-10	LE	20	0.99	13.1	Early
54	2010-05-25	LE	20	1.25	26.7	Early
55	2010-05-25	LE	20	1.11	24.6	Late
56	2010-05-30	LE	19	1.34	26.4	Early
57	2010-05-30	LE	20	0.99	24.5	Late
58	2009-06-12	LE	30	1.57	20	Early
59	2009-06-13	LE	30	1.4	20.3	Early

## Sheet: Female up stream binomial
Date	Treatment	temp	us	ds
488	Control	18.5	1	0
488	Control	18.5	1	0
488	Control	18.5	1	0
488	Control	18.5	1	0
488	Control	18.5	1	0
488	Control	18.5	1	0
488	Control	18.5	1	0
488	Control	18.5	1	0
488	Control	18.5	1	0
488	Control	18.5	1	0
488	Control	18.5	0	1
488	Control	18.5	0	1
488	Control	18.5	0	1
488	Control	18.5	0	1
488	Control	18.5	0	1
488	Control	18.5	0	1
488	Control	18.5	0	1
488	Control	18.5	0	1
488	Control	18.5	0	1
488	Control	18.5	0	1
489	Control	16.2	1	0
489	Control	16.2	1	0
489	Control	16.2	1	0
489	Control	16.2	1	0
489	Control	16.2	1	0
489	Control	16.2	0	1
489	Control	16.2	0	1
489	Control	16.2	0	1
489	Control	16.2	0	1
489	Control	16.2	0	1
489	Control	16.2	0	1
489	Control	16.2	0	1
489	Control	16.2	0	1
489	Control	16.2	0	1
489	Control	16.2	0	1
489	Control	16.2	0	1
489	Control	16.2	0	1
489	Control	16.2	0	1
489	Control	16.2	0	1
489	Control	16.2	0	1
517	Control	25	1	0
517	Control	25	1	0
517	Control	25	1	0
517	Control	25	1	0
517	Control	25	1	0
517	Control	25	1	0
517	Control	25	1	0
517	Control	25	1	0
517	Control	25	1	0
517	Control	25	1	0
517	Control	25	1	0
517	Control	25	1	0
517	Control	25	1	0
517	Control	25	1	0
517	Control	25	1	0
517	Control	25	1	0
517	Control	25	1	0
517	Control	25	1	0
517	Control	25	0	1
517.5	Control	22.7	1	0
517.5	Control	22.7	1	0
517.5	Control	22.7	1	0
517.5	Control	22.7	1	0
517.5	Control	22.7	1	0
517.5	Control	22.7	1	0
517.5	Control	22.7	1	0
517.5	Control	22.7	1	0
517.5	Control	22.7	1	0
517.5	Control	22.7	1	0
517.5	Control	22.7	1	0
517.5	Control	22.7	1	0
517.5	Control	22.7	1	0
517.5	Control	22.7	1	0
517.5	Control	22.7	1	0
517.5	Control	22.7	0	1
517.5	Control	22.7	0	1
517.5	Control	22.7	0	1
517.5	Control	22.7	0	1
517.5	Control	22.7	0	1
518	Control	21.6	1	0
518	Control	21.6	1	0
518	Control	21.6	1	0
518	Control	21.6	1	0
518	Control	21.6	1	0
518	Control	21.6	1	0
518	Control	21.6	1	0
518	Control	21.6	1	0
518	Control	21.6	1	0
518	Control	21.6	1	0
518	Control	21.6	1	0
518	Control	21.6	1	0
518	Control	21.6	1	0
518	Control	21.6	1	0
518	Control	21.6	1	0
518	Control	21.6	1	0
518	Control	21.6	1	0
518	Control	21.6	0	1
518	Control	21.6	0	1
518	Control	21.6	0	1
518.5	Control	20.3	1	0
518.5	Control	20.3	1	0
518.5	Control	20.3	1	0
518.5	Control	20.3	1	0
518.5	Control	20.3	1	0
518.5	Control	20.3	1	0
518.5	Control	20.3	1	0
518.5	Control	20.3	1	0
518.5	Control	20.3	1	0
518.5	Control	20.3	1	0
518.5	Control	20.3	1	0
518.5	Control	20.3	1	0
518.5	Control	20.3	1	0
518.5	Control	20.3	1	0
518.5	Control	20.3	1	0
518.5	Control	20.3	1	0
518.5	Control	20.3	1	0
518.5	Control	20.3	0	1
518.5	Control	20.3	0	1
518.5	Control	20.3	0	1
524	Control	19.1	1	0
524	Control	19.1	1	0
524	Control	19.1	1	0
524	Control	19.1	1	0
524	Control	19.1	1	0
524	Control	19.1	1	0
524	Control	19.1	1	0
524	Control	19.1	1	0
524	Control	19.1	1	0
524	Control	19.1	1	0
524	Control	19.1	1	0
524	Control	19.1	1	0
524	Control	19.1	1	0
524	Control	19.1	1	0
524	Control	19.1	1	0
524	Control	19.1	1	0
524	Control	19.1	1	0
524	Control	19.1	1	0
524	Control	19.1	0	1
524	Control	19.1	0	1
524.5	Control	18	1	0
524.5	Control	18	1	0
524.5	Control	18	1	0
524.5	Control	18	1	0
524.5	Control	18	1	0
524.5	Control	18	1	0
524.5	Control	18	1	0
524.5	Control	18	1	0
524.5	Control	18	1	0
524.5	Control	18	0	1
524.5	Control	18	0	1
524.5	Control	18	0	1
524.5	Control	18	0	1
524.5	Control	18	0	1
524.5	Control	18	0	1
524.5	Control	18	0	1
524.5	Control	18	0	1
524.5	Control	18	0	1
490	Extract	16.3	1	0
490	Extract	16.3	1	0
490	Extract	16.3	1	0
490	Extract	16.3	1	0
490	Extract	16.3	1	0
490	Extract	16.3	1	0
490	Extract	16.3	1	0
490	Extract	16.3	1	0
490	Extract	16.3	1	0
490	Extract	16.3	1	0
490	Extract	16.3	1	0
490	Extract	16.3	1	0
490	Extract	16.3	1	0
490	Extract	16.3	1	0
490	Extract	16.3	0	1
490	Extract	16.3	0	1
490	Extract	16.3	0	1
490	Extract	16.3	0	1
490	Extract	16.3	0	1
490	Extract	16.3	0	1
496	Extract	10.2	1	0
496	Extract	10.2	1	0
496	Extract	10.2	1	0
496	Extract	10.2	1	0
496	Extract	10.2	1	0
496	Extract	10.2	1	0
496	Extract	10.2	1	0
496	Extract	10.2	1	0
496	Extract	10.2	1	0
496	Extract	10.2	1	0
496	Extract	10.2	1	0
496	Extract	10.2	1	0
496	Extract	10.2	0	1
496	Extract	10.2	0	1
496	Extract	10.2	0	1
496	Extract	10.2	0	1
496	Extract	10.2	0	1
496	Extract	10.2	0	1
496	Extract	10.2	0	1
496	Extract	10.2	0	1
510	Extract	26.7	1	0
510	Extract	26.7	1	0
510	Extract	26.7	1	0
510	Extract	26.7	1	0
510	Extract	26.7	1	0
510	Extract	26.7	1	0
510	Extract	26.7	1	0
510	Extract	26.7	1	0
510	Extract	26.7	1	0
510	Extract	26.7	1	0
510	Extract	26.7	1	0
510	Extract	26.7	1	0
510	Extract	26.7	1	0
510	Extract	26.7	1	0
510	Extract	26.7	1	0
510	Extract	26.7	1	0
510	Extract	26.7	1	0
510	Extract	26.7	1	0
510	Extract	26.7	0	1
510	Extract	26.7	0	1
510.5	Extract	24.6	1	0
510.5	Extract	24.6	1	0
510.5	Extract	24.6	1	0
510.5	Extract	24.6	1	0
510.5	Extract	24.6	1	0
510.5	Extract	24.6	1	0
510.5	Extract	24.6	1	0
510.5	Extract	24.6	1	0
510.5	Extract	24.6	1	0
510.5	Extract	24.6	1	0
510.5	Extract	24.6	1	0
510.5	Extract	24.6	1	0
510.5	Extract	24.6	1	0
510.5	Extract	24.6	1	0
510.5	Extract	24.6	1	0
510.5	Extract	24.6	1	0
510.5	Extract	24.6	0	1
510.5	Extract	24.6	0	1
510.5	Extract	24.6	0	1
510.5	Extract	24.6	0	1
520	tkpzs	18.3	1	0
520	tkpzs	18.3	1	0
520	tkpzs	18.3	1	0
520	tkpzs	18.3	1	0
520	tkpzs	18.3	1	0
520	tkpzs	18.3	1	0
520	tkpzs	18.3	1	0
520	tkpzs	18.3	1	0
520	tkpzs	18.3	1	0
520	tkpzs	18.3	1	0
520	tkpzs	18.3	1	0
520	tkpzs	18.3	1	0
520	tkpzs	18.3	1	0
520	tkpzs	18.3	1	0
520	tkpzs	18.3	1	0
520	tkpzs	18.3	1	0
520	tkpzs	18.3	1	0
520	tkpzs	18.3	0	1
520	tkpzs	18.3	0	1
520	tkpzs	18.3	0	1
520	tkpzs	18.3	0	1
520.5	tkpzs	18.1	1	0
520.5	tkpzs	18.1	1	0
520.5	tkpzs	18.1	1	0
520.5	tkpzs	18.1	1	0
520.5	tkpzs	18.1	1	0
520.5	tkpzs	18.1	1	0
520.5	tkpzs	18.1	1	0
520.5	tkpzs	18.1	1	0
520.5	tkpzs	18.1	1	0
520.5	tkpzs	18.1	1	0
520.5	tkpzs	18.1	1	0
520.5	tkpzs	18.1	1	0
520.5	tkpzs	18.1	1	0
520.5	tkpzs	18.1	1	0
520.5	tkpzs	18.1	1	0
520.5	tkpzs	18.1	0	1
520.5	tkpzs	18.1	0	1
520.5	tkpzs	18.1	0	1
520.5	tkpzs	18.1	0	1
520.5	tkpzs	18.1	0	1
521	tkpzs	20.4	1	0
521	tkpzs	20.4	1	0
521	tkpzs	20.4	1	0
521	tkpzs	20.4	1	0
521	tkpzs	20.4	1	0
521	tkpzs	20.4	1	0
521	tkpzs	20.4	1	0
521	tkpzs	20.4	1	0
521	tkpzs	20.4	1	0
521	tkpzs	20.4	1	0
521	tkpzs	20.4	1	0
521	tkpzs	20.4	1	0
521	tkpzs	20.4	1	0
521	tkpzs	20.4	1	0
521	tkpzs	20.4	1	0
521	tkpzs	20.4	1	0
521	tkpzs	20.4	1	0
521	tkpzs	20.4	1	0
521	tkpzs	20.4	0	1
521	tkpzs	20.4	0	1
521.5	tkpzs	19.2	1	0
521.5	tkpzs	19.2	1	0
521.5	tkpzs	19.2	1	0
521.5	tkpzs	19.2	1	0
521.5	tkpzs	19.2	1	0
521.5	tkpzs	19.2	1	0
521.5	tkpzs	19.2	1	0
521.5	tkpzs	19.2	1	0
521.5	tkpzs	19.2	1	0
521.5	tkpzs	19.2	1	0
521.5	tkpzs	19.2	1	0
521.5	tkpzs	19.2	1	0
521.5	tkpzs	19.2	1	0
521.5	tkpzs	19.2	1	0
521.5	tkpzs	19.2	1	0
521.5	tkpzs	19.2	1	0
521.5	tkpzs	19.2	1	0
521.5	tkpzs	19.2	0	1
521.5	tkpzs	19.2	0	1
522	tkpzs	17.1	1	0
522	tkpzs	17.1	1	0
522	tkpzs	17.1	1	0
522	tkpzs	17.1	1	0
522	tkpzs	17.1	1	0
522	tkpzs	17.1	1	0
522	tkpzs	17.1	1	0
522	tkpzs	17.1	1	0
522	tkpzs	17.1	1	0
522	tkpzs	17.1	1	0
522	tkpzs	17.1	1	0
522	tkpzs	17.1	1	0
522	tkpzs	17.1	1	0
522	tkpzs	17.1	1	0
522	tkpzs	17.1	0	1
522	tkpzs	17.1	0	1
522	tkpzs	17.1	0	1
522	tkpzs	17.1	0	1
522	tkpzs	17.1	0	1
522	tkpzs	17.1	0	1
522.5	tkpzs	15.9	1	0
522.5	tkpzs	15.9	1	0
522.5	tkpzs	15.9	1	0
522.5	tkpzs	15.9	1	0
522.5	tkpzs	15.9	1	0
522.5	tkpzs	15.9	1	0
522.5	tkpzs	15.9	1	0
522.5	tkpzs	15.9	1	0
522.5	tkpzs	15.9	1	0
522.5	tkpzs	15.9	0	1
522.5	tkpzs	15.9	0	1
522.5	tkpzs	15.9	0	1
522.5	tkpzs	15.9	0	1
522.5	tkpzs	15.9	0	1
522.5	tkpzs	15.9	0	1
522.5	tkpzs	15.9	0	1
522.5	tkpzs	15.9	0	1
522.5	tkpzs	15.9	0	1
522.5	tkpzs	15.9	0	1
522.5	tkpzs	15.9	0	1
523	tkpzs	19.4	1	0
523	tkpzs	19.4	1	0
523	tkpzs	19.4	1	0
523	tkpzs	19.4	1	0
523	tkpzs	19.4	1	0
523	tkpzs	19.4	1	0
523	tkpzs	19.4	1	0
523	tkpzs	19.4	1	0
523	tkpzs	19.4	1	0
523	tkpzs	19.4	1	0
523	tkpzs	19.4	1	0
523	tkpzs	19.4	1	0
523	tkpzs	19.4	1	0
523	tkpzs	19.4	1	0
523	tkpzs	19.4	1	0
523	tkpzs	19.4	1	0
523	tkpzs	19.4	1	0
523	tkpzs	19.4	0	1
523	tkpzs	19.4	0	1
523.5	tkpzs	17.9	1	0
523.5	tkpzs	17.9	1	0
523.5	tkpzs	17.9	1	0
523.5	tkpzs	17.9	1	0
523.5	tkpzs	17.9	1	0
523.5	tkpzs	17.9	1	0
523.5	tkpzs	17.9	1	0
523.5	tkpzs	17.9	1	0
523.5	tkpzs	17.9	1	0
523.5	tkpzs	17.9	1	0
523.5	tkpzs	17.9	1	0
523.5	tkpzs	17.9	1	0
523.5	tkpzs	17.9	1	0
523.5	tkpzs	17.9	1	0
523.5	tkpzs	17.9	1	0
523.5	tkpzs	17.9	1	0
523.5	tkpzs	17.9	0	1
523.5	tkpzs	17.9	0	1
523.5	tkpzs	17.9	0	1
523.5	tkpzs	17.9	0	1
133	Control	16.5	1	0
133	Control	16.5	1	0
133	Control	16.5	1	0
133	Control	16.5	1	0
133	Control	16.5	1	0
133	Control	16.5	0	1
133	Control	16.5	0	1
133	Control	16.5	0	1
133	Control	16.5	0	1
133	Control	16.5	0	1
133	Control	16.5	0	1
133	Control	16.5	0	1
133	Control	16.5	0	1
133	Control	16.5	0	1
133	Control	16.5	0	1
133	Control	16.5	0	1
133	Control	16.5	0	1
133	Control	16.5	0	1
133	Control	16.5	0	1
133	Control	16.5	0	1
135	Control	16.1	1	0
135	Control	16.1	1	0
135	Control	16.1	1	0
135	Control	16.1	1	0
135	Control	16.1	1	0
135	Control	16.1	1	0
135	Control	16.1	1	0
135	Control	16.1	1	0
135	Control	16.1	1	0
135	Control	16.1	1	0
135	Control	16.1	1	0
135	Control	16.1	0	1
135	Control	16.1	0	1
135	Control	16.1	0	1
135	Control	16.1	0	1
135	Control	16.1	0	1
135	Control	16.1	0	1
135	Control	16.1	0	1
135	Control	16.1	0	1
135	Control	16.1	0	1
135.5	Control	14.7	1	0
135.5	Control	14.7	1	0
135.5	Control	14.7	1	0
135.5	Control	14.7	1	0
135.5	Control	14.7	1	0
135.5	Control	14.7	1	0
135.5	Control	14.7	1	0
135.5	Control	14.7	0	1
135.5	Control	14.7	0	1
135.5	Control	14.7	0	1
135.5	Control	14.7	0	1
135.5	Control	14.7	0	1
135.5	Control	14.7	0	1
135.5	Control	14.7	0	1
135.5	Control	14.7	0	1
135.5	Control	14.7	0	1
135.5	Control	14.7	0	1
135.5	Control	14.7	0	1
135.5	Control	14.7	0	1
135.5	Control	14.7	0	1
138	Control	16.3	1	0
138	Control	16.3	1	0
138	Control	16.3	1	0
138	Control	16.3	1	0
138	Control	16.3	1	0
138	Control	16.3	1	0
138	Control	16.3	1	0
138	Control	16.3	1	0
138	Control	16.3	0	1
138	Control	16.3	0	1
138	Control	16.3	0	1
138	Control	16.3	0	1
138	Control	16.3	0	1
138	Control	16.3	0	1
138	Control	16.3	0	1
138	Control	16.3	0	1
138	Control	16.3	0	1
138	Control	16.3	0	1
138	Control	16.3	0	1
138	Control	16.3	0	1
138.5	Control	14.1	1	0
138.5	Control	14.1	1	0
138.5	Control	14.1	0	1
138.5	Control	14.1	0	1
138.5	Control	14.1	0	1
138.5	Control	14.1	0	1
138.5	Control	14.1	0	1
138.5	Control	14.1	0	1
138.5	Control	14.1	0	1
138.5	Control	14.1	0	1
138.5	Control	14.1	0	1
138.5	Control	14.1	0	1
138.5	Control	14.1	0	1
138.5	Control	14.1	0	1
138.5	Control	14.1	0	1
138.5	Control	14.1	0	1
138.5	Control	14.1	0	1
138.5	Control	14.1	0	1
138.5	Control	14.1	0	1
138.5	Control	14.1	0	1
139	Control	15	1	0
139	Control	15	1	0
139	Control	15	1	0
139	Control	15	1	0
139	Control	15	1	0
139	Control	15	1	0
139	Control	15	1	0
139	Control	15	1	0
139	Control	15	1	0
139	Control	15	1	0
139	Control	15	0	1
139	Control	15	0	1
139	Control	15	0	1
139	Control	15	0	1
139	Control	15	0	1
139	Control	15	0	1
139	Control	15	0	1
139	Control	15	0	1
139	Control	15	0	1
139	Control	15	0	1
139.5	Control	13.6	1	0
139.5	Control	13.6	1	0
139.5	Control	13.6	0	1
139.5	Control	13.6	0	1
139.5	Control	13.6	0	1
139.5	Control	13.6	0	1
139.5	Control	13.6	0	1
139.5	Control	13.6	0	1
139.5	Control	13.6	0	1
139.5	Control	13.6	0	1
139.5	Control	13.6	0	1
139.5	Control	13.6	0	1
139.5	Control	13.6	0	1
139.5	Control	13.6	0	1
139.5	Control	13.6	0	1
139.5	Control	13.6	0	1
139.5	Control	13.6	0	1
139.5	Control	13.6	0	1
139.5	Control	13.6	0	1
139.5	Control	13.6	0	1
141	Control	20.3	1	0
141	Control	20.3	1	0
141	Control	20.3	1	0
141	Control	20.3	1	0
141	Control	20.3	1	0
141	Control	20.3	1	0
141	Control	20.3	1	0
141	Control	20.3	1	0
141	Control	20.3	1	0
141	Control	20.3	1	0
141	Control	20.3	1	0
141	Control	20.3	1	0
141	Control	20.3	1	0
141	Control	20.3	1	0
141	Control	20.3	1	0
141	Control	20.3	1	0
141	Control	20.3	0	1
141	Control	20.3	0	1
141	Control	20.3	0	1
141	Control	20.3	0	1
141.5	Control	18.4	1	0
141.5	Control	18.4	1	0
141.5	Control	18.4	1	0
141.5	Control	18.4	1	0
141.5	Control	18.4	1	0
141.5	Control	18.4	1	0
141.5	Control	18.4	1	0
141.5	Control	18.4	1	0
141.5	Control	18.4	1	0
141.5	Control	18.4	1	0
141.5	Control	18.4	1	0
141.5	Control	18.4	1	0
141.5	Control	18.4	1	0
141.5	Control	18.4	1	0
141.5	Control	18.4	1	0
141.5	Control	18.4	0	1
141.5	Control	18.4	0	1
141.5	Control	18.4	0	1
141.5	Control	18.4	0	1
141.5	Control	18.4	0	1
142	Control	20.1	1	0
142	Control	20.1	1	0
142	Control	20.1	1	0
142	Control	20.1	1	0
142	Control	20.1	1	0
142	Control	20.1	1	0
142	Control	20.1	1	0
142	Control	20.1	1	0
142	Control	20.1	1	0
142	Control	20.1	1	0
142	Control	20.1	1	0
142	Control	20.1	0	1
142	Control	20.1	0	1
142	Control	20.1	0	1
142	Control	20.1	0	1
142	Control	20.1	0	1
142	Control	20.1	0	1
142	Control	20.1	0	1
142	Control	20.1	0	1
142	Control	20.1	0	1
144	Control	19.4	1	0
144	Control	19.4	1	0
144	Control	19.4	1	0
144	Control	19.4	1	0
144	Control	19.4	1	0
144	Control	19.4	1	0
144	Control	19.4	1	0
144	Control	19.4	1	0
144	Control	19.4	1	0
144	Control	19.4	1	0
144	Control	19.4	1	0
144	Control	19.4	1	0
144	Control	19.4	1	0
144	Control	19.4	1	0
144	Control	19.4	1	0
144	Control	19.4	1	0
144	Control	19.4	1	0
144	Control	19.4	0	1
144	Control	19.4	0	1
144	Control	19.4	0	1
144.5	Control	16.4	1	0
144.5	Control	16.4	1	0
144.5	Control	16.4	1	0
144.5	Control	16.4	1	0
144.5	Control	16.4	1	0
144.5	Control	16.4	1	0
144.5	Control	16.4	1	0
144.5	Control	16.4	1	0
144.5	Control	16.4	1	0
144.5	Control	16.4	1	0
144.5	Control	16.4	1	0
144.5	Control	16.4	0	1
144.5	Control	16.4	0	1
144.5	Control	16.4	0	1
144.5	Control	16.4	0	1
144.5	Control	16.4	0	1
144.5	Control	16.4	0	1
144.5	Control	16.4	0	1
144.5	Control	16.4	0	1
144.5	Control	16.4	0	1
149	Control	15.2	1	0
149	Control	15.2	1	0
149	Control	15.2	1	0
149	Control	15.2	1	0
149	Control	15.2	1	0
149	Control	15.2	0	1
149	Control	15.2	0	1
149	Control	15.2	0	1
149	Control	15.2	0	1
149	Control	15.2	0	1
149	Control	15.2	0	1
149	Control	15.2	0	1
149	Control	15.2	0	1
149	Control	15.2	0	1
149	Control	15.2	0	1
149	Control	15.2	0	1
149	Control	15.2	0	1
149	Control	15.2	0	1
149	Control	15.2	0	1
149	Control	15.2	0	1
149.5	Control	12.4	1	0
149.5	Control	12.4	1	0
149.5	Control	12.4	1	0
149.5	Control	12.4	1	0
149.5	Control	12.4	0	1
149.5	Control	12.4	0	1
149.5	Control	12.4	0	1
149.5	Control	12.4	0	1
149.5	Control	12.4	0	1
149.5	Control	12.4	0	1
149.5	Control	12.4	0	1
149.5	Control	12.4	0	1
149.5	Control	12.4	0	1
149.5	Control	12.4	0	1
149.5	Control	12.4	0	1
149.5	Control	12.4	0	1
149.5	Control	12.4	0	1
149.5	Control	12.4	0	1
149.5	Control	12.4	0	1
149.5	Control	12.4	0	1
151	Control	14	1	0
151	Control	14	1	0
151	Control	14	1	0
151	Control	14	1	0
151	Control	14	1	0
151	Control	14	1	0
151	Control	14	1	0
151	Control	14	1	0
151	Control	14	1	0
151	Control	14	1	0
151	Control	14	0	1
151	Control	14	0	1
151	Control	14	0	1
151	Control	14	0	1
151	Control	14	0	1
151	Control	14	0	1
151	Control	14	0	1
151	Control	14	0	1
151	Control	14	0	1
151	Control	14	0	1
154	Control	18.1	1	0
154	Control	18.1	1	0
154	Control	18.1	1	0
154	Control	18.1	1	0
154	Control	18.1	1	0
154	Control	18.1	1	0
154	Control	18.1	1	0
154	Control	18.1	1	0
154	Control	18.1	1	0
154	Control	18.1	1	0
154	Control	18.1	1	0
154	Control	18.1	1	0
154	Control	18.1	1	0
154	Control	18.1	1	0
154	Control	18.1	1	0
154	Control	18.1	1	0
154	Control	18.1	1	0
154	Control	18.1	1	0
154	Control	18.1	1	0
154	Control	18.1	1	0
154	Control	18.1	1	0
154	Control	18.1	1	0
154	Control	18.1	1	0
154	Control	18.1	1	0
154	Control	18.1	0	1
154	Control	18.1	0	1
154	Control	18.1	0	1
154	Control	18.1	0	1
154	Control	18.1	0	1
154	Control	18.1	0	1
154	Control	18.1	0	1
154	Control	18.1	0	1
154	Control	18.1	0	1
154	Control	18.1	0	1
154	Control	18.1	0	1
154	Control	18.1	0	1
154	Control	18.1	0	1
154	Control	18.1	0	1
154	Control	18.1	0	1
154	Control	18.1	0	1
157	Control	19.1	1	0
157	Control	19.1	1	0
157	Control	19.1	1	0
157	Control	19.1	1	0
157	Control	19.1	1	0
157	Control	19.1	1	0
157	Control	19.1	1	0
157	Control	19.1	1	0
157	Control	19.1	1	0
157	Control	19.1	1	0
157	Control	19.1	1	0
157	Control	19.1	1	0
157	Control	19.1	1	0
157	Control	19.1	1	0
157	Control	19.1	1	0
157	Control	19.1	1	0
157	Control	19.1	1	0
157	Control	19.1	1	0
157	Control	19.1	1	0
157	Control	19.1	1	0
157	Control	19.1	1	0
157	Control	19.1	0	1
157	Control	19.1	0	1
157	Control	19.1	0	1
157	Control	19.1	0	1
157	Control	19.1	0	1
157	Control	19.1	0	1
157	Control	19.1	0	1
157	Control	19.1	0	1
157	Control	19.1	0	1
157.5	Control	17.6	1	0
157.5	Control	17.6	1	0
157.5	Control	17.6	1	0
157.5	Control	17.6	1	0
157.5	Control	17.6	1	0
157.5	Control	17.6	1	0
157.5	Control	17.6	1	0
157.5	Control	17.6	1	0
157.5	Control	17.6	1	0
157.5	Control	17.6	1	0
157.5	Control	17.6	1	0
157.5	Control	17.6	1	0
157.5	Control	17.6	1	0
157.5	Control	17.6	1	0
157.5	Control	17.6	1	0
157.5	Control	17.6	1	0
157.5	Control	17.6	1	0
157.5	Control	17.6	1	0
157.5	Control	17.6	1	0
157.5	Control	17.6	1	0
157.5	Control	17.6	0	1
157.5	Control	17.6	0	1
157.5	Control	17.6	0	1
157.5	Control	17.6	0	1
157.5	Control	17.6	0	1
157.5	Control	17.6	0	1
157.5	Control	17.6	0	1
157.5	Control	17.6	0	1
157.5	Control	17.6	0	1
157.5	Control	17.6	0	1
158	Control	16.4	1	0
158	Control	16.4	1	0
158	Control	16.4	1	0
158	Control	16.4	1	0
158	Control	16.4	1	0
158	Control	16.4	1	0
158	Control	16.4	1	0
158	Control	16.4	1	0
158	Control	16.4	1	0
158	Control	16.4	1	0
158	Control	16.4	1	0
158	Control	16.4	1	0
158	Control	16.4	1	0
158	Control	16.4	1	0
158	Control	16.4	1	0
158	Control	16.4	1	0
158	Control	16.4	1	0
158	Control	16.4	1	0
158	Control	16.4	1	0
158	Control	16.4	1	0
158	Control	16.4	1	0
158	Control	16.4	1	0
158	Control	16.4	1	0
158	Control	16.4	1	0
158	Control	16.4	1	0
158	Control	16.4	1	0
158	Control	16.4	1	0
158	Control	16.4	1	0
158	Control	16.4	1	0
158	Control	16.4	1	0
158	Control	16.4	1	0
158	Control	16.4	1	0
158	Control	16.4	1	0
158	Control	16.4	1	0
158	Control	16.4	0	1
158	Control	16.4	0	1
158	Control	16.4	0	1
158	Control	16.4	0	1
158	Control	16.4	0	1
158	Control	16.4	0	1
158	Control	16.4	0	1
158	Control	16.4	0	1
158	Control	16.4	0	1
158	Control	16.4	0	1
158	Control	16.4	0	1
158	Control	16.4	0	1
158	Control	16.4	0	1
158	Control	16.4	0	1
158	Control	16.4	0	1
158	Control	16.4	0	1
158	Control	16.4	0	1
158	Control	16.4	0	1
158	Control	16.4	0	1
158	Control	16.4	0	1
158	Control	16.4	0	1
158	Control	16.4	0	1
158	Control	16.4	0	1
158	Control	16.4	0	1
158	Control	16.4	0	1
158	Control	16.4	0	1
163	Extract	20	1	0
163	Extract	20	1	0
163	Extract	20	1	0
163	Extract	20	1	0
163	Extract	20	1	0
163	Extract	20	1	0
163	Extract	20	1	0
163	Extract	20	1	0
163	Extract	20	1	0
163	Extract	20	1	0
163	Extract	20	1	0
163	Extract	20	1	0
163	Extract	20	1	0
163	Extract	20	1	0
163	Extract	20	1	0
163	Extract	20	1	0
163	Extract	20	1	0
163	Extract	20	1	0
163	Extract	20	1	0
163	Extract	20	1	0
163	Extract	20	1	0
163	Extract	20	1	0
163	Extract	20	1	0
163	Extract	20	1	0
163	Extract	20	1	0
163	Extract	20	1	0
163	Extract	20	1	0
163	Extract	20	1	0
163	Extract	20	1	0
163	Extract	20	1	0
164	Extract	20.3	1	0
164	Extract	20.3	1	0
164	Extract	20.3	1	0
164	Extract	20.3	1	0
164	Extract	20.3	1	0
164	Extract	20.3	1	0
164	Extract	20.3	1	0
164	Extract	20.3	1	0
164	Extract	20.3	1	0
164	Extract	20.3	1	0
164	Extract	20.3	1	0
164	Extract	20.3	1	0
164	Extract	20.3	1	0
164	Extract	20.3	1	0
164	Extract	20.3	1	0
164	Extract	20.3	1	0
164	Extract	20.3	1	0
164	Extract	20.3	1	0
164	Extract	20.3	1	0
164	Extract	20.3	1	0
164	Extract	20.3	1	0
164	Extract	20.3	1	0
164	Extract	20.3	1	0
164	Extract	20.3	1	0
164	Extract	20.3	1	0
164	Extract	20.3	1	0
164	Extract	20.3	1	0
164	Extract	20.3	1	0
164	Extract	20.3	1	0
164	Extract	20.3	0	1
134	tkpzs	14.3	1	0
134	tkpzs	14.3	1	0
134	tkpzs	14.3	1	0
134	tkpzs	14.3	1	0
134	tkpzs	14.3	1	0
134	tkpzs	14.3	1	0
134	tkpzs	14.3	1	0
134	tkpzs	14.3	1	0
134	tkpzs	14.3	1	0
134	tkpzs	14.3	1	0
134	tkpzs	14.3	1	0
134	tkpzs	14.3	1	0
134	tkpzs	14.3	0	1
134	tkpzs	14.3	0	1
134	tkpzs	14.3	0	1
134	tkpzs	14.3	0	1
134	tkpzs	14.3	0	1
134	tkpzs	14.3	0	1
134	tkpzs	14.3	0	1
134	tkpzs	14.3	0	1
134.5	tkpzs	12.4	1	0
134.5	tkpzs	12.4	1	0
134.5	tkpzs	12.4	1	0
134.5	tkpzs	12.4	1	0
134.5	tkpzs	12.4	1	0
134.5	tkpzs	12.4	1	0
134.5	tkpzs	12.4	1	0
134.5	tkpzs	12.4	1	0
134.5	tkpzs	12.4	1	0
134.5	tkpzs	12.4	1	0
134.5	tkpzs	12.4	0	1
134.5	tkpzs	12.4	0	1
134.5	tkpzs	12.4	0	1
134.5	tkpzs	12.4	0	1
134.5	tkpzs	12.4	0	1
134.5	tkpzs	12.4	0	1
134.5	tkpzs	12.4	0	1
134.5	tkpzs	12.4	0	1
134.5	tkpzs	12.4	0	1
134.5	tkpzs	12.4	0	1
136	tkpzs	12.4	1	0
136	tkpzs	12.4	1	0
136	tkpzs	12.4	1	0
136	tkpzs	12.4	1	0
136	tkpzs	12.4	1	0
136	tkpzs	12.4	1	0
136	tkpzs	12.4	1	0
136	tkpzs	12.4	1	0
136	tkpzs	12.4	1	0
136	tkpzs	12.4	1	0
136	tkpzs	12.4	1	0
136	tkpzs	12.4	0	1
136	tkpzs	12.4	0	1
136	tkpzs	12.4	0	1
136	tkpzs	12.4	0	1
136	tkpzs	12.4	0	1
136	tkpzs	12.4	0	1
136	tkpzs	12.4	0	1
136	tkpzs	12.4	0	1
136	tkpzs	12.4	0	1
140	tkpzs	20.6	1	0
140	tkpzs	20.6	1	0
140	tkpzs	20.6	1	0
140	tkpzs	20.6	1	0
140	tkpzs	20.6	1	0
140	tkpzs	20.6	1	0
140	tkpzs	20.6	1	0
140	tkpzs	20.6	1	0
140	tkpzs	20.6	1	0
140	tkpzs	20.6	1	0
140	tkpzs	20.6	1	0
140	tkpzs	20.6	1	0
140	tkpzs	20.6	1	0
140	tkpzs	20.6	1	0
140	tkpzs	20.6	1	0
140	tkpzs	20.6	1	0
140	tkpzs	20.6	1	0
140	tkpzs	20.6	1	0
140	tkpzs	20.6	0	1
140	tkpzs	20.6	0	1
143	tkpzs	18.9	1	0
143	tkpzs	18.9	1	0
143	tkpzs	18.9	1	0
143	tkpzs	18.9	1	0
143	tkpzs	18.9	1	0
143	tkpzs	18.9	1	0
143	tkpzs	18.9	1	0
143	tkpzs	18.9	1	0
143	tkpzs	18.9	1	0
143	tkpzs	18.9	1	0
143	tkpzs	18.9	1	0
143	tkpzs	18.9	1	0
143	tkpzs	18.9	1	0
143	tkpzs	18.9	1	0
143	tkpzs	18.9	1	0
143	tkpzs	18.9	1	0
143	tkpzs	18.9	1	0
143	tkpzs	18.9	0	1
143	tkpzs	18.9	0	1
143	tkpzs	18.9	0	1
143.5	tkpzs	16.6	1	0
143.5	tkpzs	16.6	1	0
143.5	tkpzs	16.6	1	0
143.5	tkpzs	16.6	1	0
143.5	tkpzs	16.6	1	0
143.5	tkpzs	16.6	1	0
143.5	tkpzs	16.6	1	0
143.5	tkpzs	16.6	1	0
143.5	tkpzs	16.6	1	0
143.5	tkpzs	16.6	1	0
143.5	tkpzs	16.6	1	0
143.5	tkpzs	16.6	1	0
143.5	tkpzs	16.6	1	0
143.5	tkpzs	16.6	1	0
143.5	tkpzs	16.6	1	0
143.5	tkpzs	16.6	1	0
143.5	tkpzs	16.6	0	1
143.5	tkpzs	16.6	0	1
143.5	tkpzs	16.6	0	1
143.5	tkpzs	16.6	0	1
145	tkpzs	19	1	0
145	tkpzs	19	1	0
145	tkpzs	19	1	0
145	tkpzs	19	1	0
145	tkpzs	19	1	0
145	tkpzs	19	1	0
145	tkpzs	19	1	0
145	tkpzs	19	1	0
145	tkpzs	19	1	0
145	tkpzs	19	1	0
145	tkpzs	19	1	0
145	tkpzs	19	1	0
145	tkpzs	19	1	0
145	tkpzs	19	0	1
145	tkpzs	19	0	1
145	tkpzs	19	0	1
145	tkpzs	19	0	1
145	tkpzs	19	0	1
145	tkpzs	19	0	1
145	tkpzs	19	0	1
145.5	tkpzs	14.7	1	0
145.5	tkpzs	14.7	1	0
145.5	tkpzs	14.7	1	0
145.5	tkpzs	14.7	1	0
145.5	tkpzs	14.7	1	0
145.5	tkpzs	14.7	1	0
145.5	tkpzs	14.7	1	0
145.5	tkpzs	14.7	1	0
145.5	tkpzs	14.7	1	0
145.5	tkpzs	14.7	1	0
145.5	tkpzs	14.7	1	0
145.5	tkpzs	14.7	1	0
145.5	tkpzs	14.7	0	1
145.5	tkpzs	14.7	0	1
145.5	tkpzs	14.7	0	1
145.5	tkpzs	14.7	0	1
145.5	tkpzs	14.7	0	1
145.5	tkpzs	14.7	0	1
145.5	tkpzs	14.7	0	1
145.5	tkpzs	14.7	0	1
152	tkpzs	14	1	0
152	tkpzs	14	1	0
152	tkpzs	14	1	0
152	tkpzs	14	1	0
152	tkpzs	14	1	0
152	tkpzs	14	1	0
152	tkpzs	14	1	0
152	tkpzs	14	1	0
152	tkpzs	14	1	0
152	tkpzs	14	0	1
152	tkpzs	14	0	1
152	tkpzs	14	0	1
152	tkpzs	14	0	1
152	tkpzs	14	0	1
152	tkpzs	14	0	1
152	tkpzs	14	0	1
152	tkpzs	14	0	1
152	tkpzs	14	0	1
152	tkpzs	14	0	1
152	tkpzs	14	0	1
156	tkpzs	20.1	1	0
156	tkpzs	20.1	1	0
156	tkpzs	20.1	1	0
156	tkpzs	20.1	1	0
156	tkpzs	20.1	1	0
156	tkpzs	20.1	1	0
156	tkpzs	20.1	1	0
156	tkpzs	20.1	1	0
156	tkpzs	20.1	1	0
156	tkpzs	20.1	1	0
156	tkpzs	20.1	1	0
156	tkpzs	20.1	1	0
156	tkpzs	20.1	1	0
156	tkpzs	20.1	1	0
156	tkpzs	20.1	1	0
156	tkpzs	20.1	1	0
156	tkpzs	20.1	1	0
156	tkpzs	20.1	1	0
156	tkpzs	20.1	1	0
156	tkpzs	20.1	1	0
156	tkpzs	20.1	1	0
156	tkpzs	20.1	1	0
156	tkpzs	20.1	1	0
156	tkpzs	20.1	0	1
156	tkpzs	20.1	0	1
156	tkpzs	20.1	0	1
156	tkpzs	20.1	0	1
156	tkpzs	20.1	0	1
156	tkpzs	20.1	0	1
156	tkpzs	20.1	0	1
160	tkpzs	14.1	1	0
160	tkpzs	14.1	1	0
160	tkpzs	14.1	1	0
160	tkpzs	14.1	1	0
160	tkpzs	14.1	1	0
160	tkpzs	14.1	1	0
160	tkpzs	14.1	1	0
160	tkpzs	14.1	1	0
160	tkpzs	14.1	1	0
160	tkpzs	14.1	1	0
160	tkpzs	14.1	1	0
160	tkpzs	14.1	1	0
160	tkpzs	14.1	1	0
160	tkpzs	14.1	1	0
160	tkpzs	14.1	1	0
160	tkpzs	14.1	1	0
160	tkpzs	14.1	1	0
160	tkpzs	14.1	1	0
160	tkpzs	14.1	1	0
160	tkpzs	14.1	1	0
160	tkpzs	14.1	1	0
160	tkpzs	14.1	0	1
160	tkpzs	14.1	0	1
160	tkpzs	14.1	0	1
160	tkpzs	14.1	0	1
160	tkpzs	14.1	0	1
160	tkpzs	14.1	0	1
160	tkpzs	14.1	0	1
160	tkpzs	14.1	0	1
160	tkpzs	14.1	0	1
160.5	tkpzs	13.2	1	0
160.5	tkpzs	13.2	1	0
160.5	tkpzs	13.2	1	0
160.5	tkpzs	13.2	1	0
160.5	tkpzs	13.2	1	0
160.5	tkpzs	13.2	1	0
160.5	tkpzs	13.2	1	0
160.5	tkpzs	13.2	1	0
160.5	tkpzs	13.2	1	0
160.5	tkpzs	13.2	1	0
160.5	tkpzs	13.2	1	0
160.5	tkpzs	13.2	1	0
160.5	tkpzs	13.2	1	0
160.5	tkpzs	13.2	1	0
160.5	tkpzs	13.2	1	0
160.5	tkpzs	13.2	1	0
160.5	tkpzs	13.2	1	0
160.5	tkpzs	13.2	1	0
160.5	tkpzs	13.2	0	1
160.5	tkpzs	13.2	0	1
160.5	tkpzs	13.2	0	1
160.5	tkpzs	13.2	0	1
160.5	tkpzs	13.2	0	1
160.5	tkpzs	13.2	0	1
160.5	tkpzs	13.2	0	1
160.5	tkpzs	13.2	0	1
160.5	tkpzs	13.2	0	1
160.5	tkpzs	13.2	0	1
160.5	tkpzs	13.2	0	1
160.5	tkpzs	13.2	0	1
162	tkpzs	18.6	1	0
162	tkpzs	18.6	1	0
162	tkpzs	18.6	1	0
162	tkpzs	18.6	1	0
162	tkpzs	18.6	1	0
162	tkpzs	18.6	1	0
162	tkpzs	18.6	1	0
162	tkpzs	18.6	1	0
162	tkpzs	18.6	1	0
162	tkpzs	18.6	1	0
162	tkpzs	18.6	1	0
162	tkpzs	18.6	1	0
162	tkpzs	18.6	1	0
162	tkpzs	18.6	1	0
162	tkpzs	18.6	1	0
162	tkpzs	18.6	1	0
162	tkpzs	18.6	1	0
162	tkpzs	18.6	1	0
162	tkpzs	18.6	1	0
162	tkpzs	18.6	1	0
162	tkpzs	18.6	1	0
162	tkpzs	18.6	1	0
162	tkpzs	18.6	1	0
162	tkpzs	18.6	1	0
162	tkpzs	18.6	1	0
162	tkpzs	18.6	1	0
162	tkpzs	18.6	1	0
162	tkpzs	18.6	1	0
162	tkpzs	18.6	1	0
162	tkpzs	18.6	0	1
162.5	tkpzs	16.7	1	0
162.5	tkpzs	16.7	1	0
162.5	tkpzs	16.7	1	0
162.5	tkpzs	16.7	1	0
162.5	tkpzs	16.7	1	0
162.5	tkpzs	16.7	1	0
162.5	tkpzs	16.7	1	0
162.5	tkpzs	16.7	1	0
162.5	tkpzs	16.7	1	0
162.5	tkpzs	16.7	1	0
162.5	tkpzs	16.7	1	0
162.5	tkpzs	16.7	1	0
162.5	tkpzs	16.7	1	0
162.5	tkpzs	16.7	1	0
162.5	tkpzs	16.7	0	1
162.5	tkpzs	16.7	0	1
162.5	tkpzs	16.7	0	1
162.5	tkpzs	16.7	0	1
162.5	tkpzs	16.7	0	1
162.5	tkpzs	16.7	0	1
162.5	tkpzs	16.7	0	1
162.5	tkpzs	16.7	0	1
162.5	tkpzs	16.7	0	1
162.5	tkpzs	16.7	0	1
162.5	tkpzs	16.7	0	1
162.5	tkpzs	16.7	0	1
162.5	tkpzs	16.7	0	1
162.5	tkpzs	16.7	0	1
162.5	tkpzs	16.7	0	1
162.5	tkpzs	16.7	0	1

## Sheet: Female channel choice binomial
Date	Treatment	temp	Visit Left	Visit Right	Sythesized Right	Visit Synthesized
488	Control	18.5	0	1	0	0
488	Control	18.5	0	1	0	0
488	Control	18.5	0	1	0	0
488	Control	18.5	0	1	0	0
488	Control	18.5	0	1	0	0
488	Control	18.5	0	1	0	0
488	Control	18.5	0	1	0	0
488	Control	18.5	0	1	0	0
488	Control	18.5	0	1	0	0
488	Control	18.5	0	1	0	0
489	Control	16.2	0	1	1	1
489	Control	16.2	0	1	1	1
489	Control	16.2	0	1	1	1
489	Control	16.2	0	1	1	1
489	Control	16.2	0	1	1	1
517	Control	25	0	1	1	1
517	Control	25	0	1	1	1
517	Control	25	0	1	1	1
517	Control	25	0	1	1	1
517	Control	25	0	1	1	1
517	Control	25	0	1	1	1
517	Control	25	0	1	1	1
517	Control	25	0	1	1	1
517	Control	25	0	1	1	1
517	Control	25	0	1	1	1
517	Control	25	0	1	1	1
517	Control	25	0	1	1	1
517	Control	25	0	1	1	1
517	Control	25	0	1	1	1
517	Control	25	1	0	1	0
517	Control	25	1	0	1	0
517	Control	25	1	0	1	0
517	Control	25	1	0	1	0
517.5	Control	22.7	1	0	0	1
517.5	Control	22.7	1	0	0	1
517.5	Control	22.7	1	0	0	1
517.5	Control	22.7	1	0	0	1
517.5	Control	22.7	1	0	0	1
517.5	Control	22.7	0	1	0	0
517.5	Control	22.7	0	1	0	0
517.5	Control	22.7	0	1	0	0
517.5	Control	22.7	0	1	0	0
517.5	Control	22.7	0	1	0	0
517.5	Control	22.7	0	1	0	0
517.5	Control	22.7	0	1	0	0
517.5	Control	22.7	0	1	0	0
517.5	Control	22.7	0	1	0	0
517.5	Control	22.7	0	1	0	0
518	Control	21.6	1	0	0	1
518	Control	21.6	0	1	0	0
518	Control	21.6	0	1	0	0
518	Control	21.6	0	1	0	0
518	Control	21.6	0	1	0	0
518	Control	21.6	0	1	0	0
518	Control	21.6	0	1	0	0
518	Control	21.6	0	1	0	0
518	Control	21.6	0	1	0	0
518	Control	21.6	0	1	0	0
518	Control	21.6	0	1	0	0
518	Control	21.6	0	1	0	0
518	Control	21.6	0	1	0	0
518	Control	21.6	0	1	0	0
518	Control	21.6	0	1	0	0
518	Control	21.6	0	1	0	0
518	Control	21.6	0	1	0	0
518.5	Control	20.3	0	1	1	1
518.5	Control	20.3	0	1	1	1
518.5	Control	20.3	0	1	1	1
518.5	Control	20.3	0	1	1	1
518.5	Control	20.3	0	1	1	1
518.5	Control	20.3	0	1	1	1
518.5	Control	20.3	0	1	1	1
518.5	Control	20.3	0	1	1	1
518.5	Control	20.3	0	1	1	1
518.5	Control	20.3	0	1	1	1
518.5	Control	20.3	0	1	1	1
518.5	Control	20.3	0	1	1	1
518.5	Control	20.3	0	1	1	1
518.5	Control	20.3	0	1	1	1
518.5	Control	20.3	1	0	1	0
518.5	Control	20.3	1	0	1	0
518.5	Control	20.3	1	0	1	0
524	Control	19.1	0	1	1	1
524	Control	19.1	0	1	1	1
524	Control	19.1	0	1	1	1
524	Control	19.1	0	1	1	1
524	Control	19.1	0	1	1	1
524	Control	19.1	0	1	1	1
524	Control	19.1	0	1	1	1
524	Control	19.1	0	1	1	1
524	Control	19.1	0	1	1	1
524	Control	19.1	0	1	1	1
524	Control	19.1	0	1	1	1
524	Control	19.1	0	1	1	1
524	Control	19.1	1	0	1	0
524	Control	19.1	1	0	1	0
524	Control	19.1	1	0	1	0
524	Control	19.1	1	0	1	0
524	Control	19.1	1	0	1	0
524	Control	19.1	1	0	1	0
524.5	Control	18	1	0	0	1
524.5	Control	18	0	1	0	0
524.5	Control	18	0	1	0	0
524.5	Control	18	0	1	0	0
524.5	Control	18	0	1	0	0
524.5	Control	18	0	1	0	0
524.5	Control	18	0	1	0	0
524.5	Control	18	0	1	0	0
524.5	Control	18	0	1	0	0
490	Extract	16.3	1	0	0	1
490	Extract	16.3	1	0	0	1
490	Extract	16.3	1	0	0	1
490	Extract	16.3	1	0	0	1
490	Extract	16.3	1	0	0	1
490	Extract	16.3	1	0	0	1
490	Extract	16.3	1	0	0	1
490	Extract	16.3	1	0	0	1
490	Extract	16.3	1	0	0	1
490	Extract	16.3	1	0	0	1
490	Extract	16.3	1	0	0	1
490	Extract	16.3	1	0	0	1
490	Extract	16.3	0	1	0	0
490	Extract	16.3	0	1	0	0
496	Extract	10.2	1	0	0	1
496	Extract	10.2	1	0	0	1
496	Extract	10.2	1	0	0	1
496	Extract	10.2	1	0	0	1
496	Extract	10.2	1	0	0	1
496	Extract	10.2	1	0	0	1
496	Extract	10.2	1	0	0	1
496	Extract	10.2	1	0	0	1
496	Extract	10.2	1	0	0	1
496	Extract	10.2	0	1	0	0
496	Extract	10.2	0	1	0	0
496	Extract	10.2	0	1	0	0
510	Extract	26.7	1	0	1	0
510	Extract	26.7	1	0	1	0
510	Extract	26.7	1	0	1	0
510	Extract	26.7	1	0	1	0
510	Extract	26.7	0	1	1	1
510	Extract	26.7	0	1	1	1
510	Extract	26.7	0	1	1	1
510	Extract	26.7	0	1	1	1
510	Extract	26.7	0	1	1	1
510	Extract	26.7	0	1	1	1
510	Extract	26.7	0	1	1	1
510	Extract	26.7	0	1	1	1
510	Extract	26.7	0	1	1	1
510	Extract	26.7	0	1	1	1
510	Extract	26.7	0	1	1	1
510	Extract	26.7	0	1	1	1
510	Extract	26.7	0	1	1	1
510	Extract	26.7	0	1	1	1
510.5	Extract	24.6	1	0	1	0
510.5	Extract	24.6	1	0	1	0
510.5	Extract	24.6	0	1	1	1
510.5	Extract	24.6	0	1	1	1
510.5	Extract	24.6	0	1	1	1
510.5	Extract	24.6	0	1	1	1
510.5	Extract	24.6	0	1	1	1
510.5	Extract	24.6	0	1	1	1
510.5	Extract	24.6	0	1	1	1
510.5	Extract	24.6	0	1	1	1
510.5	Extract	24.6	0	1	1	1
510.5	Extract	24.6	0	1	1	1
510.5	Extract	24.6	0	1	1	1
510.5	Extract	24.6	0	1	1	1
510.5	Extract	24.6	0	1	1	1
510.5	Extract	24.6	0	1	1	1
520	tkpzs	18.3	1	0	0	1
520	tkpzs	18.3	1	0	0	1
520	tkpzs	18.3	1	0	0	1
520	tkpzs	18.3	1	0	0	1
520	tkpzs	18.3	1	0	0	1
520	tkpzs	18.3	1	0	0	1
520	tkpzs	18.3	0	1	0	0
520	tkpzs	18.3	0	1	0	0
520	tkpzs	18.3	0	1	0	0
520	tkpzs	18.3	0	1	0	0
520	tkpzs	18.3	0	1	0	0
520	tkpzs	18.3	0	1	0	0
520	tkpzs	18.3	0	1	0	0
520	tkpzs	18.3	0	1	0	0
520	tkpzs	18.3	0	1	0	0
520	tkpzs	18.3	0	1	0	0
520	tkpzs	18.3	0	1	0	0
520.5	tkpzs	18.1	0	1	1	1
520.5	tkpzs	18.1	0	1	1	1
520.5	tkpzs	18.1	0	1	1	1
520.5	tkpzs	18.1	0	1	1	1
520.5	tkpzs	18.1	0	1	1	1
520.5	tkpzs	18.1	0	1	1	1
520.5	tkpzs	18.1	0	1	1	1
520.5	tkpzs	18.1	0	1	1	1
520.5	tkpzs	18.1	0	1	1	1
520.5	tkpzs	18.1	0	1	1	1
520.5	tkpzs	18.1	0	1	1	1
520.5	tkpzs	18.1	0	1	1	1
520.5	tkpzs	18.1	1	0	1	0
520.5	tkpzs	18.1	1	0	1	0
520.5	tkpzs	18.1	1	0	1	0
521	tkpzs	20.4	0	1	1	1
521	tkpzs	20.4	0	1	1	1
521	tkpzs	20.4	0	1	1	1
521	tkpzs	20.4	0	1	1	1
521	tkpzs	20.4	0	1	1	1
521	tkpzs	20.4	0	1	1	1
521	tkpzs	20.4	0	1	1	1
521	tkpzs	20.4	0	1	1	1
521	tkpzs	20.4	0	1	1	1
521	tkpzs	20.4	0	1	1	1
521	tkpzs	20.4	1	0	1	0
521	tkpzs	20.4	1	0	1	0
521	tkpzs	20.4	1	0	1	0
521	tkpzs	20.4	1	0	1	0
521	tkpzs	20.4	1	0	1	0
521	tkpzs	20.4	1	0	1	0
521	tkpzs	20.4	1	0	1	0
521	tkpzs	20.4	1	0	1	0
521.5	tkpzs	19.2	1	0	0	1
521.5	tkpzs	19.2	1	0	0	1
521.5	tkpzs	19.2	1	0	0	1
521.5	tkpzs	19.2	1	0	0	1
521.5	tkpzs	19.2	0	1	0	0
521.5	tkpzs	19.2	0	1	0	0
521.5	tkpzs	19.2	0	1	0	0
521.5	tkpzs	19.2	0	1	0	0
521.5	tkpzs	19.2	0	1	0	0
521.5	tkpzs	19.2	0	1	0	0
521.5	tkpzs	19.2	0	1	0	0
521.5	tkpzs	19.2	0	1	0	0
521.5	tkpzs	19.2	0	1	0	0
521.5	tkpzs	19.2	0	1	0	0
521.5	tkpzs	19.2	0	1	0	0
521.5	tkpzs	19.2	0	1	0	0
521.5	tkpzs	19.2	0	1	0	0
522	tkpzs	17.1	1	0	0	1
522	tkpzs	17.1	1	0	0	1
522	tkpzs	17.1	1	0	0	1
522	tkpzs	17.1	1	0	0	1
522	tkpzs	17.1	1	0	0	1
522	tkpzs	17.1	1	0	0	1
522	tkpzs	17.1	1	0	0	1
522	tkpzs	17.1	1	0	0	1
522	tkpzs	17.1	1	0	0	1
522	tkpzs	17.1	0	1	0	0
522	tkpzs	17.1	0	1	0	0
522	tkpzs	17.1	0	1	0	0
522	tkpzs	17.1	0	1	0	0
522	tkpzs	17.1	0	1	0	0
522.5	tkpzs	15.9	0	1	1	1
522.5	tkpzs	15.9	0	1	1	1
522.5	tkpzs	15.9	0	1	1	1
522.5	tkpzs	15.9	0	1	1	1
522.5	tkpzs	15.9	0	1	1	1
522.5	tkpzs	15.9	0	1	1	1
522.5	tkpzs	15.9	1	0	1	0
522.5	tkpzs	15.9	1	0	1	0
522.5	tkpzs	15.9	1	0	1	0
523	tkpzs	19.4	0	1	1	1
523	tkpzs	19.4	0	1	1	1
523	tkpzs	19.4	0	1	1	1
523	tkpzs	19.4	0	1	1	1
523	tkpzs	19.4	0	1	1	1
523	tkpzs	19.4	0	1	1	1
523	tkpzs	19.4	0	1	1	1
523	tkpzs	19.4	1	0	1	0
523	tkpzs	19.4	1	0	1	0
523	tkpzs	19.4	1	0	1	0
523	tkpzs	19.4	1	0	1	0
523	tkpzs	19.4	1	0	1	0
523	tkpzs	19.4	1	0	1	0
523	tkpzs	19.4	1	0	1	0
523	tkpzs	19.4	1	0	1	0
523	tkpzs	19.4	1	0	1	0
523	tkpzs	19.4	1	0	1	0
523.5	tkpzs	17.9	1	0	0	1
523.5	tkpzs	17.9	1	0	0	1
523.5	tkpzs	17.9	1	0	0	1
523.5	tkpzs	17.9	1	0	0	1
523.5	tkpzs	17.9	1	0	0	1
523.5	tkpzs	17.9	1	0	0	1
523.5	tkpzs	17.9	0	1	0	0
523.5	tkpzs	17.9	0	1	0	0
523.5	tkpzs	17.9	0	1	0	0
523.5	tkpzs	17.9	0	1	0	0
523.5	tkpzs	17.9	0	1	0	0
523.5	tkpzs	17.9	0	1	0	0
523.5	tkpzs	17.9	0	1	0	0
523.5	tkpzs	17.9	0	1	0	0
523.5	tkpzs	17.9	0	1	0	0
523.5	tkpzs	17.9	0	1	0	0
133	Control	16.5	0	1	1	1
133	Control	16.5	0	1	1	1
133	Control	16.5	0	1	1	1
133	Control	16.5	0	1	1	1
133	Control	16.5	0	1	1	1
135.5	Control	14.7	0	1	1	1
135.5	Control	14.7	0	1	1	1
135.5	Control	14.7	0	1	1	1
135.5	Control	14.7	0	1	1	1
135.5	Control	14.7	0	1	1	1
135.5	Control	14.7	1	0	1	0
135.5	Control	14.7	1	0	1	0
138	Control	16.3	1	0	0	1
138	Control	16.3	0	1	0	0
138	Control	16.3	0	1	0	0
138	Control	16.3	0	1	0	0
138	Control	16.3	0	1	0	0
138	Control	16.3	0	1	0	0
138	Control	16.3	0	1	0	0
138	Control	16.3	0	1	0	0
138.5	Control	14.1	0	1	1	1
138.5	Control	14.1	0	1	1	1
139	Control	15	1	0	0	1
139	Control	15	1	0	0	1
139	Control	15	1	0	0	1
139	Control	15	1	0	0	1
139	Control	15	1	0	0	1
139	Control	15	1	0	0	1
139	Control	15	0	1	0	0
139	Control	15	0	1	0	0
139	Control	15	0	1	0	0
139	Control	15	0	1	0	0
139.5	Control	13.6	0	1	1	1
139.5	Control	13.6	1	0	1	0
141	Control	20.3	1	0	0	1
141	Control	20.3	1	0	0	1
141	Control	20.3	1	0	0	1
141	Control	20.3	1	0	0	1
141	Control	20.3	0	1	0	0
141	Control	20.3	0	1	0	0
141	Control	20.3	0	1	0	0
141	Control	20.3	0	1	0	0
141	Control	20.3	0	1	0	0
141	Control	20.3	0	1	0	0
141	Control	20.3	0	1	0	0
141	Control	20.3	0	1	0	0
141	Control	20.3	0	1	0	0
141	Control	20.3	0	1	0	0
141	Control	20.3	0	1	0	0
141	Control	20.3	0	1	0	0
141.5	Control	18.4	0	1	1	1
141.5	Control	18.4	0	1	1	1
141.5	Control	18.4	0	1	1	1
141.5	Control	18.4	0	1	1	1
141.5	Control	18.4	0	1	1	1
141.5	Control	18.4	0	1	1	1
141.5	Control	18.4	0	1	1	1
141.5	Control	18.4	0	1	1	1
141.5	Control	18.4	0	1	1	1
141.5	Control	18.4	0	1	1	1
141.5	Control	18.4	0	1	1	1
141.5	Control	18.4	0	1	1	1
141.5	Control	18.4	1	0	1	0
141.5	Control	18.4	1	0	1	0
141.5	Control	18.4	1	0	1	0
142	Control	20.1	1	0	0	1
142	Control	20.1	1	0	0	1
142	Control	20.1	1	0	0	1
142	Control	20.1	1	0	0	1
142	Control	20.1	0	1	0	0
142	Control	20.1	0	1	0	0
142	Control	20.1	0	1	0	0
142	Control	20.1	0	1	0	0
142	Control	20.1	0	1	0	0
142	Control	20.1	0	1	0	0
142	Control	20.1	0	1	0	0
144	Control	19.4	0	1	1	1
144	Control	19.4	0	1	1	1
144	Control	19.4	0	1	1	1
144	Control	19.4	0	1	1	1
144	Control	19.4	0	1	1	1
144	Control	19.4	0	1	1	1
144	Control	19.4	0	1	1	1
144	Control	19.4	0	1	1	1
144	Control	19.4	0	1	1	1
144	Control	19.4	1	0	1	0
144	Control	19.4	1	0	1	0
144	Control	19.4	1	0	1	0
144	Control	19.4	1	0	1	0
144	Control	19.4	1	0	1	0
144	Control	19.4	1	0	1	0
144	Control	19.4	1	0	1	0
144	Control	19.4	1	0	1	0
144.5	Control	16.4	1	0	0	1
144.5	Control	16.4	1	0	0	1
144.5	Control	16.4	1	0	0	1
144.5	Control	16.4	1	0	0	1
144.5	Control	16.4	1	0	0	1
144.5	Control	16.4	0	1	0	0
144.5	Control	16.4	0	1	0	0
144.5	Control	16.4	0	1	0	0
144.5	Control	16.4	0	1	0	0
144.5	Control	16.4	0	1	0	0
144.5	Control	16.4	0	1	0	0
149	Control	15.2	0	1	1	1
149	Control	15.2	0	1	1	1
149	Control	15.2	0	1	1	1
149	Control	15.2	0	1	1	1
149	Control	15.2	1	0	1	0
149.5	Control	12.4	1	0	0	1
149.5	Control	12.4	0	1	0	0
149.5	Control	12.4	0	1	0	0
149.5	Control	12.4	0	1	0	0
151	Control	14	0	1	1	1
151	Control	14	0	1	1	1
151	Control	14	0	1	1	1
151	Control	14	0	1	1	1
151	Control	14	0	1	1	1
151	Control	14	0	1	1	1
151	Control	14	1	0	1	0
151	Control	14	1	0	1	0
151	Control	14	1	0	1	0
151	Control	14	1	0	1	0
154	Control	18.1	1	0	0	1
154	Control	18.1	1	0	0	1
154	Control	18.1	1	0	0	1
154	Control	18.1	1	0	0	1
154	Control	18.1	1	0	0	1
154	Control	18.1	1	0	0	1
154	Control	18.1	1	0	0	1
154	Control	18.1	1	0	0	1
154	Control	18.1	1	0	0	1
154	Control	18.1	1	0	0	1
154	Control	18.1	1	0	0	1
154	Control	18.1	0	1	0	0
154	Control	18.1	0	1	0	0
154	Control	18.1	0	1	0	0
154	Control	18.1	0	1	0	0
154	Control	18.1	0	1	0	0
154	Control	18.1	0	1	0	0
154	Control	18.1	0	1	0	0
154	Control	18.1	0	1	0	0
154	Control	18.1	0	1	0	0
154	Control	18.1	0	1	0	0
154	Control	18.1	0	1	0	0
154	Control	18.1	0	1	0	0
154	Control	18.1	0	1	0	0
157	Control	19.1	0	1	1	1
157	Control	19.1	0	1	1	1
157	Control	19.1	0	1	1	1
157	Control	19.1	0	1	1	1
157	Control	19.1	0	1	1	1
157	Control	19.1	0	1	1	1
157	Control	19.1	0	1	1	1
157	Control	19.1	1	0	1	0
157	Control	19.1	1	0	1	0
157	Control	19.1	1	0	1	0
157	Control	19.1	1	0	1	0
157	Control	19.1	1	0	1	0
157	Control	19.1	1	0	1	0
157	Control	19.1	1	0	1	0
157	Control	19.1	1	0	1	0
157	Control	19.1	1	0	1	0
157	Control	19.1	1	0	1	0
157	Control	19.1	1	0	1	0
157	Control	19.1	1	0	1	0
157	Control	19.1	1	0	1	0
157	Control	19.1	1	0	1	0
157.5	Control	17.6	1	0	0	1
157.5	Control	17.6	1	0	0	1
157.5	Control	17.6	1	0	0	1
157.5	Control	17.6	1	0	0	1
157.5	Control	17.6	1	0	0	1
157.5	Control	17.6	1	0	0	1
157.5	Control	17.6	1	0	0	1
157.5	Control	17.6	1	0	0	1
157.5	Control	17.6	1	0	0	1
157.5	Control	17.6	1	0	0	1
157.5	Control	17.6	1	0	0	1
157.5	Control	17.6	1	0	0	1
157.5	Control	17.6	1	0	0	1
157.5	Control	17.6	1	0	0	1
157.5	Control	17.6	0	1	0	0
157.5	Control	17.6	0	1	0	0
157.5	Control	17.6	0	1	0	0
157.5	Control	17.6	0	1	0	0
157.5	Control	17.6	0	1	0	0
157.5	Control	17.6	0	1	0	0
158	Control	16.4	0	1	1	1
158	Control	16.4	0	1	1	1
158	Control	16.4	0	1	1	1
158	Control	16.4	0	1	1	1
158	Control	16.4	0	1	1	1
158	Control	16.4	0	1	1	1
158	Control	16.4	0	1	1	1
158	Control	16.4	0	1	1	1
158	Control	16.4	0	1	1	1
158	Control	16.4	0	1	1	1
158	Control	16.4	0	1	1	1
158	Control	16.4	0	1	1	1
158	Control	16.4	0	1	1	1
158	Control	16.4	1	0	1	0
158	Control	16.4	1	0	1	0
158	Control	16.4	1	0	1	0
158	Control	16.4	1	0	1	0
158	Control	16.4	1	0	1	0
158	Control	16.4	1	0	1	0
158	Control	16.4	1	0	1	0
158	Control	16.4	1	0	1	0
158	Control	16.4	1	0	1	0
158	Control	16.4	1	0	1	0
158	Control	16.4	1	0	1	0
158	Control	16.4	1	0	1	0
158	Control	16.4	1	0	1	0
158	Control	16.4	1	0	1	0
158	Control	16.4	1	0	1	0
158	Control	16.4	1	0	1	0
158	Control	16.4	1	0	1	0
158	Control	16.4	1	0	1	0
158	Control	16.4	1	0	1	0
158	Control	16.4	1	0	1	0
158	Control	16.4	1	0	1	0
163	Extract	20	1	0	0	1
163	Extract	20	1	0	0	1
163	Extract	20	1	0	0	1
163	Extract	20	1	0	0	1
163	Extract	20	1	0	0	1
163	Extract	20	1	0	0	1
163	Extract	20	1	0	0	1
163	Extract	20	1	0	0	1
163	Extract	20	1	0	0	1
163	Extract	20	1	0	0	1
163	Extract	20	1	0	0	1
163	Extract	20	1	0	0	1
163	Extract	20	1	0	0	1
163	Extract	20	1	0	0	1
163	Extract	20	1	0	0	1
163	Extract	20	1	0	0	1
163	Extract	20	1	0	0	1
163	Extract	20	1	0	0	1
163	Extract	20	1	0	0	1
163	Extract	20	1	0	0	1
163	Extract	20	1	0	0	1
163	Extract	20	1	0	0	1
163	Extract	20	1	0	0	1
163	Extract	20	1	0	0	1
163	Extract	20	1	0	0	1
163	Extract	20	1	0	0	1
163	Extract	20	0	1	0	0
163	Extract	20	0	1	0	0
163	Extract	20	0	1	0	0
163	Extract	20	0	1	0	0
164	Extract	20.3	0	1	1	1
164	Extract	20.3	0	1	1	1
164	Extract	20.3	0	1	1	1
164	Extract	20.3	0	1	1	1
164	Extract	20.3	0	1	1	1
164	Extract	20.3	0	1	1	1
164	Extract	20.3	0	1	1	1
164	Extract	20.3	0	1	1	1
164	Extract	20.3	0	1	1	1
164	Extract	20.3	0	1	1	1
164	Extract	20.3	0	1	1	1
164	Extract	20.3	0	1	1	1
164	Extract	20.3	0	1	1	1
164	Extract	20.3	0	1	1	1
164	Extract	20.3	0	1	1	1
164	Extract	20.3	0	1	1	1
164	Extract	20.3	0	1	1	1
164	Extract	20.3	0	1	1	1
164	Extract	20.3	0	1	1	1
164	Extract	20.3	0	1	1	1
164	Extract	20.3	0	1	1	1
164	Extract	20.3	0	1	1	1
164	Extract	20.3	0	1	1	1
164	Extract	20.3	0	1	1	1
164	Extract	20.3	0	1	1	1
164	Extract	20.3	0	1	1	1
164	Extract	20.3	0	1	1	1
164	Extract	20.3	1	0	1	0
164	Extract	20.3	1	0	1	0
134	tkpzs	14.3	0	1	1	1
134	tkpzs	14.3	0	1	1	1
134	tkpzs	14.3	0	1	1	1
134	tkpzs	14.3	0	1	1	1
134	tkpzs	14.3	0	1	1	1
134	tkpzs	14.3	0	1	1	1
134	tkpzs	14.3	1	0	1	0
134	tkpzs	14.3	1	0	1	0
134	tkpzs	14.3	1	0	1	0
134	tkpzs	14.3	1	0	1	0
134	tkpzs	14.3	1	0	1	0
134	tkpzs	14.3	1	0	1	0
136	tkpzs	12.4	1	0	0	1
136	tkpzs	12.4	1	0	0	1
136	tkpzs	12.4	1	0	0	1
136	tkpzs	12.4	0	1	0	0
136	tkpzs	12.4	0	1	0	0
136	tkpzs	12.4	0	1	0	0
136	tkpzs	12.4	0	1	0	0
136	tkpzs	12.4	0	1	0	0
136	tkpzs	12.4	0	1	0	0
136	tkpzs	12.4	0	1	0	0
136	tkpzs	12.4	0	1	0	0
140	tkpzs	20.6	1	0	0	1
140	tkpzs	20.6	1	0	0	1
140	tkpzs	20.6	1	0	0	1
140	tkpzs	20.6	1	0	0	1
140	tkpzs	20.6	1	0	0	1
140	tkpzs	20.6	1	0	0	1
140	tkpzs	20.6	0	1	0	0
140	tkpzs	20.6	0	1	0	0
140	tkpzs	20.6	0	1	0	0
140	tkpzs	20.6	0	1	0	0
140	tkpzs	20.6	0	1	0	0
140	tkpzs	20.6	0	1	0	0
140	tkpzs	20.6	0	1	0	0
140	tkpzs	20.6	0	1	0	0
140	tkpzs	20.6	0	1	0	0
140	tkpzs	20.6	0	1	0	0
140	tkpzs	20.6	0	1	0	0
140	tkpzs	20.6	0	1	0	0
143.5	tkpzs	16.6	0	1	1	1
143.5	tkpzs	16.6	0	1	1	1
143.5	tkpzs	16.6	0	1	1	1
143.5	tkpzs	16.6	0	1	1	1
143.5	tkpzs	16.6	0	1	1	1
143.5	tkpzs	16.6	0	1	1	1
143.5	tkpzs	16.6	0	1	1	1
143.5	tkpzs	16.6	0	1	1	1
143.5	tkpzs	16.6	0	1	1	1
143.5	tkpzs	16.6	0	1	1	1
143.5	tkpzs	16.6	0	1	1	1
143.5	tkpzs	16.6	0	1	1	1
143.5	tkpzs	16.6	1	0	1	0
143.5	tkpzs	16.6	1	0	1	0
143.5	tkpzs	16.6	1	0	1	0
143.5	tkpzs	16.6	1	0	1	0
145	tkpzs	19	0	1	1	1
145	tkpzs	19	1	0	1	0
145	tkpzs	19	1	0	1	0
145	tkpzs	19	1	0	1	0
145	tkpzs	19	1	0	1	0
145	tkpzs	19	1	0	1	0
145	tkpzs	19	1	0	1	0
145	tkpzs	19	1	0	1	0
145	tkpzs	19	1	0	1	0
145	tkpzs	19	1	0	1	0
145	tkpzs	19	1	0	1	0
145	tkpzs	19	1	0	1	0
145	tkpzs	19	1	0	1	0
145.5	tkpzs	14.7	1	0	0	1
145.5	tkpzs	14.7	1	0	0	1
145.5	tkpzs	14.7	1	0	0	1
145.5	tkpzs	14.7	1	0	0	1
145.5	tkpzs	14.7	1	0	0	1
145.5	tkpzs	14.7	1	0	0	1
145.5	tkpzs	14.7	1	0	0	1
145.5	tkpzs	14.7	0	1	0	0
145.5	tkpzs	14.7	0	1	0	0
145.5	tkpzs	14.7	0	1	0	0
145.5	tkpzs	14.7	0	1	0	0
145.5	tkpzs	14.7	0	1	0	0
152	tkpzs	14	1	0	0	1
152	tkpzs	14	1	0	0	1
152	tkpzs	14	1	0	0	1
152	tkpzs	14	0	1	0	0
152	tkpzs	14	0	1	0	0
152	tkpzs	14	0	1	0	0
152	tkpzs	14	0	1	0	0
152	tkpzs	14	0	1	0	0
152	tkpzs	14	0	1	0	0
156	tkpzs	20.1	0	1	1	1
156	tkpzs	20.1	0	1	1	1
156	tkpzs	20.1	0	1	1	1
156	tkpzs	20.1	0	1	1	1
156	tkpzs	20.1	0	1	1	1
156	tkpzs	20.1	0	1	1	1
156	tkpzs	20.1	0	1	1	1
156	tkpzs	20.1	0	1	1	1
156	tkpzs	20.1	0	1	1	1
156	tkpzs	20.1	0	1	1	1
156	tkpzs	20.1	1	0	1	0
156	tkpzs	20.1	1	0	1	0
156	tkpzs	20.1	1	0	1	0
156	tkpzs	20.1	1	0	1	0
156	tkpzs	20.1	1	0	1	0
156	tkpzs	20.1	1	0	1	0
156	tkpzs	20.1	1	0	1	0
156	tkpzs	20.1	1	0	1	0
156	tkpzs	20.1	1	0	1	0
156	tkpzs	20.1	1	0	1	0
156	tkpzs	20.1	1	0	1	0
156	tkpzs	20.1	1	0	1	0
156	tkpzs	20.1	1	0	1	0
160	tkpzs	14.1	1	0	0	1
160	tkpzs	14.1	1	0	0	1
160	tkpzs	14.1	1	0	0	1
160	tkpzs	14.1	1	0	0	1
160	tkpzs	14.1	1	0	0	1
160	tkpzs	14.1	1	0	0	1
160	tkpzs	14.1	1	0	0	1
160	tkpzs	14.1	1	0	0	1
160	tkpzs	14.1	1	0	0	1
160	tkpzs	14.1	1	0	0	1
160	tkpzs	14.1	1	0	0	1
160	tkpzs	14.1	1	0	0	1
160	tkpzs	14.1	1	0	0	1
160	tkpzs	14.1	0	1	0	0
160	tkpzs	14.1	0	1	0	0
160	tkpzs	14.1	0	1	0	0
160	tkpzs	14.1	0	1	0	0
160	tkpzs	14.1	0	1	0	0
160	tkpzs	14.1	0	1	0	0
160	tkpzs	14.1	0	1	0	0
160	tkpzs	14.1	0	1	0	0
160.5	tkpzs	13.2	0	1	1	1
160.5	tkpzs	13.2	0	1	1	1
160.5	tkpzs	13.2	0	1	1	1
160.5	tkpzs	13.2	0	1	1	1
160.5	tkpzs	13.2	0	1	1	1
160.5	tkpzs	13.2	0	1	1	1
160.5	tkpzs	13.2	0	1	1	1
160.5	tkpzs	13.2	0	1	1	1
160.5	tkpzs	13.2	1	0	1	0
160.5	tkpzs	13.2	1	0	1	0
160.5	tkpzs	13.2	1	0	1	0
160.5	tkpzs	13.2	1	0	1	0
160.5	tkpzs	13.2	1	0	1	0
160.5	tkpzs	13.2	1	0	1	0
160.5	tkpzs	13.2	1	0	1	0
160.5	tkpzs	13.2	1	0	1	0
160.5	tkpzs	13.2	1	0	1	0
160.5	tkpzs	13.2	1	0	1	0
162	tkpzs	18.6	0	1	1	1
162	tkpzs	18.6	0	1	1	1
162	tkpzs	18.6	0	1	1	1
162	tkpzs	18.6	0	1	1	1
162	tkpzs	18.6	0	1	1	1
162	tkpzs	18.6	0	1	1	1
162	tkpzs	18.6	0	1	1	1
162	tkpzs	18.6	0	1	1	1
162	tkpzs	18.6	0	1	1	1
162	tkpzs	18.6	0	1	1	1
162	tkpzs	18.6	0	1	1	1
162	tkpzs	18.6	1	0	1	0
162	tkpzs	18.6	1	0	1	0
162	tkpzs	18.6	1	0	1	0
162	tkpzs	18.6	1	0	1	0
162	tkpzs	18.6	1	0	1	0
162	tkpzs	18.6	1	0	1	0
162	tkpzs	18.6	1	0	1	0
162	tkpzs	18.6	1	0	1	0
162	tkpzs	18.6	1	0	1	0
162	tkpzs	18.6	1	0	1	0
162	tkpzs	18.6	1	0	1	0
162	tkpzs	18.6	1	0	1	0
162	tkpzs	18.6	1	0	1	0
162	tkpzs	18.6	1	0	1	0
162	tkpzs	18.6	1	0	1	0
162	tkpzs	18.6	1	0	1	0
162	tkpzs	18.6	1	0	1	0
162	tkpzs	18.6	1	0	1	0
162.5	tkpzs	16.7	1	0	0	1
162.5	tkpzs	16.7	1	0	0	1
162.5	tkpzs	16.7	1	0	0	1
162.5	tkpzs	16.7	1	0	0	1
162.5	tkpzs	16.7	1	0	0	1
162.5	tkpzs	16.7	0	1	0	0
162.5	tkpzs	16.7	0	1	0	0
162.5	tkpzs	16.7	0	1	0	0
162.5	tkpzs	16.7	0	1	0	0
162.5	tkpzs	16.7	0	1	0	0
162.5	tkpzs	16.7	0	1	0	0
162.5	tkpzs	16.7	0	1	0	0
162.5	tkpzs	16.7	0	1	0	0
162.5	tkpzs	16.7	0	1	0	0

## Sheet: Female source enter binomial
Date	Treatment	temp	vn	nn
124	Control	16.2	0	1
124	Control	16.2	0	1
124	Control	16.2	0	1
124	Control	16.2	0	1
124	Control	16.2	0	1
152	Control	25	1	0
152	Control	25	1	0
152	Control	25	0	1
152	Control	25	0	1
152	Control	25	0	1
152	Control	25	0	1
152	Control	25	0	1
152	Control	25	0	1
152	Control	25	0	1
152	Control	25	0	1
152	Control	25	0	1
152	Control	25	0	1
152	Control	25	0	1
152	Control	25	0	1
152.5	Control	22.7	0	1
152.5	Control	22.7	0	1
152.5	Control	22.7	0	1
152.5	Control	22.7	0	1
152.5	Control	22.7	0	1
153	Control	21.6	1	0
153.5	Control	20.3	1	0
153.5	Control	20.3	1	0
153.5	Control	20.3	1	0
153.5	Control	20.3	0	1
153.5	Control	20.3	0	1
153.5	Control	20.3	0	1
153.5	Control	20.3	0	1
153.5	Control	20.3	0	1
153.5	Control	20.3	0	1
153.5	Control	20.3	0	1
153.5	Control	20.3	0	1
153.5	Control	20.3	0	1
153.5	Control	20.3	0	1
153.5	Control	20.3	0	1
159	Control	19.1	1	0
159	Control	19.1	1	0
159	Control	19.1	0	1
159	Control	19.1	0	1
159	Control	19.1	0	1
159	Control	19.1	0	1
159	Control	19.1	0	1
159	Control	19.1	0	1
159	Control	19.1	0	1
159	Control	19.1	0	1
159	Control	19.1	0	1
159	Control	19.1	0	1
159.5	Control	18	0	1
125	Extract	16.3	1	0
125	Extract	16.3	1	0
125	Extract	16.3	1	0
125	Extract	16.3	1	0
125	Extract	16.3	1	0
125	Extract	16.3	1	0
125	Extract	16.3	1	0
125	Extract	16.3	1	0
125	Extract	16.3	1	0
125	Extract	16.3	1	0
125	Extract	16.3	0	1
125	Extract	16.3	0	1
131	Extract	10.2	1	0
131	Extract	10.2	1	0
131	Extract	10.2	1	0
131	Extract	10.2	1	0
131	Extract	10.2	1	0
131	Extract	10.2	0	1
131	Extract	10.2	0	1
131	Extract	10.2	0	1
131	Extract	10.2	0	1
145	Extract	26.7	1	0
145	Extract	26.7	1	0
145	Extract	26.7	0	1
145	Extract	26.7	0	1
145	Extract	26.7	0	1
145	Extract	26.7	0	1
145	Extract	26.7	0	1
145	Extract	26.7	0	1
145	Extract	26.7	0	1
145	Extract	26.7	0	1
145	Extract	26.7	0	1
145	Extract	26.7	0	1
145	Extract	26.7	0	1
145	Extract	26.7	0	1
145.5	Extract	24.6	1	0
145.5	Extract	24.6	1	0
145.5	Extract	24.6	1	0
145.5	Extract	24.6	1	0
145.5	Extract	24.6	1	0
145.5	Extract	24.6	1	0
145.5	Extract	24.6	1	0
145.5	Extract	24.6	1	0
145.5	Extract	24.6	0	1
145.5	Extract	24.6	0	1
145.5	Extract	24.6	0	1
145.5	Extract	24.6	0	1
145.5	Extract	24.6	0	1
145.5	Extract	24.6	0	1
520	tkpzs	18.3	1	0
520	tkpzs	18.3	0	1
520	tkpzs	18.3	0	1
520	tkpzs	18.3	0	1
520	tkpzs	18.3	0	1
520	tkpzs	18.3	0	1
520.5	tkpzs	18.1	1	0
520.5	tkpzs	18.1	1	0
520.5	tkpzs	18.1	1	0
520.5	tkpzs	18.1	0	1
520.5	tkpzs	18.1	0	1
520.5	tkpzs	18.1	0	1
520.5	tkpzs	18.1	0	1
520.5	tkpzs	18.1	0	1
520.5	tkpzs	18.1	0	1
520.5	tkpzs	18.1	0	1
520.5	tkpzs	18.1	0	1
520.5	tkpzs	18.1	0	1
521	tkpzs	20.4	1	0
521	tkpzs	20.4	1	0
521	tkpzs	20.4	0	1
521	tkpzs	20.4	0	1
521	tkpzs	20.4	0	1
521	tkpzs	20.4	0	1
521	tkpzs	20.4	0	1
521	tkpzs	20.4	0	1
521	tkpzs	20.4	0	1
521	tkpzs	20.4	0	1
522	tkpzs	17.1	1	0
522	tkpzs	17.1	0	1
522	tkpzs	17.1	0	1
522	tkpzs	17.1	0	1
522	tkpzs	17.1	0	1
522	tkpzs	17.1	0	1
522	tkpzs	17.1	0	1
522	tkpzs	17.1	0	1
522	tkpzs	17.1	0	1
522.5	tkpzs	15.9	1	0
522.5	tkpzs	15.9	1	0
522.5	tkpzs	15.9	0	1
522.5	tkpzs	15.9	0	1
522.5	tkpzs	15.9	0	1
522.5	tkpzs	15.9	0	1
523	tkpzs	19.4	1	0
523	tkpzs	19.4	1	0
523	tkpzs	19.4	1	0
523	tkpzs	19.4	1	0
523	tkpzs	19.4	1	0
523	tkpzs	19.4	0	1
523	tkpzs	19.4	0	1
133	Control	16.5	1	0
133	Control	16.5	1	0
133	Control	16.5	0	1
133	Control	16.5	0	1
133	Control	16.5	0	1
135.5	Control	14.7	1	0
135.5	Control	14.7	1	0
135.5	Control	14.7	0	1
135.5	Control	14.7	0	1
135.5	Control	14.7	0	1
138.5	Control	14.1	1	0
138.5	Control	14.1	1	0
139.5	Control	13.6	1	0
141	Control	20.3	1	0
141	Control	20.3	0	1
141	Control	20.3	0	1
141	Control	20.3	0	1
141.5	Control	18.4	1	0
141.5	Control	18.4	0	1
141.5	Control	18.4	0	1
141.5	Control	18.4	0	1
141.5	Control	18.4	0	1
141.5	Control	18.4	0	1
141.5	Control	18.4	0	1
141.5	Control	18.4	0	1
141.5	Control	18.4	0	1
141.5	Control	18.4	0	1
141.5	Control	18.4	0	1
141.5	Control	18.4	0	1
142	Control	20.1	1	0
142	Control	20.1	1	0
142	Control	20.1	1	0
142	Control	20.1	0	1
144	Control	19.4	1	0
144	Control	19.4	1	0
144	Control	19.4	0	1
144	Control	19.4	0	1
144	Control	19.4	0	1
144	Control	19.4	0	1
144	Control	19.4	0	1
144	Control	19.4	0	1
144	Control	19.4	0	1
144.5	Control	16.4	1	0
144.5	Control	16.4	0	1
144.5	Control	16.4	0	1
144.5	Control	16.4	0	1
144.5	Control	16.4	0	1
151	Control	14	1	0
151	Control	14	1	0
151	Control	14	0	1
151	Control	14	0	1
151	Control	14	0	1
151	Control	14	0	1
154	Control	18.1	1	0
154	Control	18.1	0	1
154	Control	18.1	0	1
154	Control	18.1	0	1
154	Control	18.1	0	1
154	Control	18.1	0	1
154	Control	18.1	0	1
154	Control	18.1	0	1
154	Control	18.1	0	1
154	Control	18.1	0	1
154	Control	18.1	0	1
157	Control	19.1	0	1
157	Control	19.1	0	1
157	Control	19.1	0	1
157	Control	19.1	0	1
157	Control	19.1	0	1
157	Control	19.1	0	1
157	Control	19.1	0	1
157.5	Control	17.6	0	1
157.5	Control	17.6	0	1
157.5	Control	17.6	0	1
157.5	Control	17.6	0	1
157.5	Control	17.6	0	1
157.5	Control	17.6	0	1
157.5	Control	17.6	0	1
157.5	Control	17.6	0	1
157.5	Control	17.6	0	1
157.5	Control	17.6	0	1
157.5	Control	17.6	0	1
157.5	Control	17.6	0	1
157.5	Control	17.6	0	1
157.5	Control	17.6	0	1
158	Control	16.4	1	0
158	Control	16.4	1	0
158	Control	16.4	0	1
158	Control	16.4	0	1
158	Control	16.4	0	1
158	Control	16.4	0	1
158	Control	16.4	0	1
158	Control	16.4	0	1
158	Control	16.4	0	1
158	Control	16.4	0	1
158	Control	16.4	0	1
158	Control	16.4	0	1
158	Control	16.4	0	1
163	Extract	20	1	0
163	Extract	20	1	0
163	Extract	20	1	0
163	Extract	20	1	0
163	Extract	20	1	0
163	Extract	20	1	0
163	Extract	20	1	0
163	Extract	20	1	0
163	Extract	20	1	0
163	Extract	20	1	0
163	Extract	20	1	0
163	Extract	20	1	0
163	Extract	20	1	0
163	Extract	20	1	0
163	Extract	20	1	0
163	Extract	20	1	0
163	Extract	20	0	1
163	Extract	20	0	1
163	Extract	20	0	1
163	Extract	20	0	1
163	Extract	20	0	1
163	Extract	20	0	1
163	Extract	20	0	1
163	Extract	20	0	1
163	Extract	20	0	1
163	Extract	20	0	1
164	Extract	20.3	1	0
164	Extract	20.3	1	0
164	Extract	20.3	1	0
164	Extract	20.3	1	0
164	Extract	20.3	1	0
164	Extract	20.3	1	0
164	Extract	20.3	1	0
164	Extract	20.3	1	0
164	Extract	20.3	1	0
164	Extract	20.3	1	0
164	Extract	20.3	1	0
164	Extract	20.3	1	0
164	Extract	20.3	1	0
164	Extract	20.3	1	0
164	Extract	20.3	1	0
164	Extract	20.3	1	0
164	Extract	20.3	1	0
164	Extract	20.3	1	0
164	Extract	20.3	1	0
164	Extract	20.3	0	1
164	Extract	20.3	0	1
164	Extract	20.3	0	1
164	Extract	20.3	0	1
164	Extract	20.3	0	1
164	Extract	20.3	0	1
164	Extract	20.3	0	1
164	Extract	20.3	0	1
134	tkpzs	14.3	1	0
134	tkpzs	14.3	0	1
134	tkpzs	14.3	0	1
134	tkpzs	14.3	0	1
134	tkpzs	14.3	0	1
134	tkpzs	14.3	0	1
136	tkpzs	12.4	1	0
136	tkpzs	12.4	0	1
136	tkpzs	12.4	0	1
140	tkpzs	20.6	1	0
140	tkpzs	20.6	0	1
140	tkpzs	20.6	0	1
140	tkpzs	20.6	0	1
140	tkpzs	20.6	0	1
140	tkpzs	20.6	0	1
143.5	tkpzs	16.6	1	0
143.5	tkpzs	16.6	1	0
143.5	tkpzs	16.6	0	1
143.5	tkpzs	16.6	0	1
143.5	tkpzs	16.6	0	1
143.5	tkpzs	16.6	0	1
143.5	tkpzs	16.6	0	1
143.5	tkpzs	16.6	0	1
143.5	tkpzs	16.6	0	1
143.5	tkpzs	16.6	0	1
143.5	tkpzs	16.6	0	1
143.5	tkpzs	16.6	0	1
145	tkpzs	19	1	0
145.5	tkpzs	14.7	1	0
145.5	tkpzs	14.7	1	0
145.5	tkpzs	14.7	1	0
145.5	tkpzs	14.7	0	1
145.5	tkpzs	14.7	0	1
145.5	tkpzs	14.7	0	1
145.5	tkpzs	14.7	0	1
152	tkpzs	14	1	0
152	tkpzs	14	1	0
152	tkpzs	14	0	1
156	tkpzs	20.1	0	1
156	tkpzs	20.1	0	1
156	tkpzs	20.1	0	1
156	tkpzs	20.1	0	1
156	tkpzs	20.1	0	1
156	tkpzs	20.1	0	1
156	tkpzs	20.1	0	1
156	tkpzs	20.1	0	1
156	tkpzs	20.1	0	1
156	tkpzs	20.1	0	1
160	tkpzs	14.1	1	0
160	tkpzs	14.1	0	1
160	tkpzs	14.1	0	1
160	tkpzs	14.1	0	1
160	tkpzs	14.1	0	1
160	tkpzs	14.1	0	1
160	tkpzs	14.1	0	1
160	tkpzs	14.1	0	1
160	tkpzs	14.1	0	1
160	tkpzs	14.1	0	1
160	tkpzs	14.1	0	1
160	tkpzs	14.1	0	1
160	tkpzs	14.1	0	1
160.5	tkpzs	13.2	1	0
160.5	tkpzs	13.2	0	1
160.5	tkpzs	13.2	0	1
160.5	tkpzs	13.2	0	1
160.5	tkpzs	13.2	0	1
160.5	tkpzs	13.2	0	1
160.5	tkpzs	13.2	0	1
160.5	tkpzs	13.2	0	1
162	tkpzs	18.6	0	1
162	tkpzs	18.6	0	1
162	tkpzs	18.6	0	1
162	tkpzs	18.6	0	1
162	tkpzs	18.6	0	1
162	tkpzs	18.6	0	1
162	tkpzs	18.6	0	1
162	tkpzs	18.6	0	1
162	tkpzs	18.6	0	1
162	tkpzs	18.6	0	1
162	tkpzs	18.6	0	1
162.5	tkpzs	16.7	0	1
162.5	tkpzs	16.7	0	1
162.5	tkpzs	16.7	0	1
162.5	tkpzs	16.7	0	1
162.5	tkpzs	16.7	0	1

## Sheet: Male ANCOVA
data migrate;
input Trial$ Date$ Reagent$ Released ProportionUp Temp Period$;
cards;
1	2012-05-29	3kPZS	20	1.25	16.95	Early
2	2012-05-30	3kPZS	20	1.05	16.1	Mid
3	2012-05-30	3kPZS	20	0.94	15.3	Late
4	2012-05-30	3kPZS	20	1.25	13.85	Early
5	2012-05-31	3kPZS	20	0.79	12.9	Mid
6	2012-05-31	3kPZS	20	0.89	12.05	Late
7	2012-05-21	Control	20	1.17	15.55	Early
8	2012-05-22	Control	20	0.68	14.5	Mid
9	2012-05-22	Control	20	0.58	13.55	Late
10	2012-05-27	Control	20	0.89	14.85	Early
11	2012-05-27	Control	20	0.94	14.3	Mid
12	2012-05-28	Control	20	1.05	18.75	Mid
13	2012-05-29	Control	20	1.35	18.25	Late
14	2012-05-19	LE	20	1.57	18.15	Mid
15	2012-05-20	LE	20	1.25	17.35	Late
16	2012-05-23	LE	20	1.25	17.2	Early
17	2012-05-23	LE	20	0.94	16.35	Mid
18	2012-05-24	LE	20	0.99	15.65	Late

## Sheet: Male up stream binomial
Date	Treatment	temp	us	ds
142.25	Control	15.55	1	0
142.25	Control	15.55	1	0
142.25	Control	15.55	1	0
142.25	Control	15.55	1	0
142.25	Control	15.55	1	0
142.25	Control	15.55	1	0
142.25	Control	15.55	1	0
142.25	Control	15.55	1	0
142.25	Control	15.55	1	0
142.25	Control	15.55	1	0
142.25	Control	15.55	1	0
142.25	Control	15.55	1	0
142.25	Control	15.55	1	0
142.25	Control	15.55	1	0
142.25	Control	15.55	1	0
142.25	Control	15.55	1	0
142.25	Control	15.55	1	0
142.25	Control	15.55	0	1
142.25	Control	15.55	0	1
142.25	Control	15.55	0	1
142.5	Control	14.5	1	0
142.5	Control	14.5	1	0
142.5	Control	14.5	1	0
142.5	Control	14.5	1	0
142.5	Control	14.5	1	0
142.5	Control	14.5	1	0
142.5	Control	14.5	1	0
142.5	Control	14.5	1	0
142.5	Control	14.5	0	1
142.5	Control	14.5	0	1
142.5	Control	14.5	0	1
142.5	Control	14.5	0	1
142.5	Control	14.5	0	1
142.5	Control	14.5	0	1
142.5	Control	14.5	0	1
142.5	Control	14.5	0	1
142.5	Control	14.5	0	1
142.5	Control	14.5	0	1
142.5	Control	14.5	0	1
142.5	Control	14.5	0	1
142.75	Control	13.55	1	0
142.75	Control	13.55	1	0
142.75	Control	13.55	1	0
142.75	Control	13.55	1	0
142.75	Control	13.55	1	0
142.75	Control	13.55	1	0
142.75	Control	13.55	0	1
142.75	Control	13.55	0	1
142.75	Control	13.55	0	1
142.75	Control	13.55	0	1
142.75	Control	13.55	0	1
142.75	Control	13.55	0	1
142.75	Control	13.55	0	1
142.75	Control	13.55	0	1
142.75	Control	13.55	0	1
142.75	Control	13.55	0	1
142.75	Control	13.55	0	1
142.75	Control	13.55	0	1
142.75	Control	13.55	0	1
142.75	Control	13.55	0	1
148.25	Control	14.85	1	0
148.25	Control	14.85	1	0
148.25	Control	14.85	1	0
148.25	Control	14.85	1	0
148.25	Control	14.85	1	0
148.25	Control	14.85	1	0
148.25	Control	14.85	1	0
148.25	Control	14.85	1	0
148.25	Control	14.85	1	0
148.25	Control	14.85	1	0
148.25	Control	14.85	1	0
148.25	Control	14.85	1	0
148.25	Control	14.85	0	1
148.25	Control	14.85	0	1
148.25	Control	14.85	0	1
148.25	Control	14.85	0	1
148.25	Control	14.85	0	1
148.25	Control	14.85	0	1
148.25	Control	14.85	0	1
148.25	Control	14.85	0	1
148.5	Control	14.3	1	0
148.5	Control	14.3	1	0
148.5	Control	14.3	1	0
148.5	Control	14.3	1	0
148.5	Control	14.3	1	0
148.5	Control	14.3	1	0
148.5	Control	14.3	1	0
148.5	Control	14.3	1	0
148.5	Control	14.3	1	0
148.5	Control	14.3	1	0
148.5	Control	14.3	1	0
148.5	Control	14.3	1	0
148.5	Control	14.3	1	0
148.5	Control	14.3	0	1
148.5	Control	14.3	0	1
148.5	Control	14.3	0	1
148.5	Control	14.3	0	1
148.5	Control	14.3	0	1
148.5	Control	14.3	0	1
148.5	Control	14.3	0	1
149.5	Control	18.75	1	0
149.5	Control	18.75	1	0
149.5	Control	18.75	1	0
149.5	Control	18.75	1	0
149.5	Control	18.75	1	0
149.5	Control	18.75	1	0
149.5	Control	18.75	1	0
149.5	Control	18.75	1	0
149.5	Control	18.75	1	0
149.5	Control	18.75	1	0
149.5	Control	18.75	1	0
149.5	Control	18.75	1	0
149.5	Control	18.75	1	0
149.5	Control	18.75	1	0
149.5	Control	18.75	1	0
149.5	Control	18.75	0	1
149.5	Control	18.75	0	1
149.5	Control	18.75	0	1
149.5	Control	18.75	0	1
149.5	Control	18.75	0	1
149.75	Control	18.25	1	0
149.75	Control	18.25	1	0
149.75	Control	18.25	1	0
149.75	Control	18.25	1	0
149.75	Control	18.25	1	0
149.75	Control	18.25	1	0
149.75	Control	18.25	1	0
149.75	Control	18.25	1	0
149.75	Control	18.25	1	0
149.75	Control	18.25	1	0
149.75	Control	18.25	1	0
149.75	Control	18.25	1	0
149.75	Control	18.25	1	0
149.75	Control	18.25	1	0
149.75	Control	18.25	1	0
149.75	Control	18.25	1	0
149.75	Control	18.25	1	0
149.75	Control	18.25	1	0
149.75	Control	18.25	1	0
149.75	Control	18.25	0	1
140.5	Extract	18.15	1	0
140.5	Extract	18.15	1	0
140.5	Extract	18.15	1	0
140.5	Extract	18.15	1	0
140.5	Extract	18.15	1	0
140.5	Extract	18.15	1	0
140.5	Extract	18.15	1	0
140.5	Extract	18.15	1	0
140.5	Extract	18.15	1	0
140.5	Extract	18.15	1	0
140.5	Extract	18.15	1	0
140.5	Extract	18.15	1	0
140.5	Extract	18.15	1	0
140.5	Extract	18.15	1	0
140.5	Extract	18.15	1	0
140.5	Extract	18.15	1	0
140.5	Extract	18.15	1	0
140.5	Extract	18.15	1	0
140.5	Extract	18.15	1	0
140.5	Extract	18.15	1	0
140.75	Extract	17.35	1	0
140.75	Extract	17.35	1	0
140.75	Extract	17.35	1	0
140.75	Extract	17.35	1	0
140.75	Extract	17.35	1	0
140.75	Extract	17.35	1	0
140.75	Extract	17.35	1	0
140.75	Extract	17.35	1	0
140.75	Extract	17.35	1	0
140.75	Extract	17.35	1	0
140.75	Extract	17.35	1	0
140.75	Extract	17.35	1	0
140.75	Extract	17.35	1	0
140.75	Extract	17.35	1	0
140.75	Extract	17.35	1	0
140.75	Extract	17.35	1	0
140.75	Extract	17.35	1	0
140.75	Extract	17.35	1	0
140.75	Extract	17.35	0	1
140.75	Extract	17.35	0	1
144.25	Extract	17.2	1	0
144.25	Extract	17.2	1	0
144.25	Extract	17.2	1	0
144.25	Extract	17.2	1	0
144.25	Extract	17.2	1	0
144.25	Extract	17.2	1	0
144.25	Extract	17.2	1	0
144.25	Extract	17.2	1	0
144.25	Extract	17.2	1	0
144.25	Extract	17.2	1	0
144.25	Extract	17.2	1	0
144.25	Extract	17.2	1	0
144.25	Extract	17.2	1	0
144.25	Extract	17.2	1	0
144.25	Extract	17.2	1	0
144.25	Extract	17.2	1	0
144.25	Extract	17.2	1	0
144.25	Extract	17.2	1	0
144.25	Extract	17.2	0	1
144.25	Extract	17.2	0	1
144.5	Extract	16.35	1	0
144.5	Extract	16.35	1	0
144.5	Extract	16.35	1	0
144.5	Extract	16.35	1	0
144.5	Extract	16.35	1	0
144.5	Extract	16.35	1	0
144.5	Extract	16.35	1	0
144.5	Extract	16.35	1	0
144.5	Extract	16.35	1	0
144.5	Extract	16.35	1	0
144.5	Extract	16.35	1	0
144.5	Extract	16.35	1	0
144.5	Extract	16.35	1	0
144.5	Extract	16.35	0	1
144.5	Extract	16.35	0	1
144.5	Extract	16.35	0	1
144.5	Extract	16.35	0	1
144.5	Extract	16.35	0	1
144.5	Extract	16.35	0	1
144.5	Extract	16.35	0	1
144.75	Extract	15.65	1	0
144.75	Extract	15.65	1	0
144.75	Extract	15.65	1	0
144.75	Extract	15.65	1	0
144.75	Extract	15.65	1	0
144.75	Extract	15.65	1	0
144.75	Extract	15.65	1	0
144.75	Extract	15.65	1	0
144.75	Extract	15.65	1	0
144.75	Extract	15.65	1	0
144.75	Extract	15.65	1	0
144.75	Extract	15.65	1	0
144.75	Extract	15.65	1	0
144.75	Extract	15.65	1	0
144.75	Extract	15.65	0	1
144.75	Extract	15.65	0	1
144.75	Extract	15.65	0	1
144.75	Extract	15.65	0	1
144.75	Extract	15.65	0	1
144.75	Extract	15.65	0	1
150.25	tkpzs	16.95	1	0
150.25	tkpzs	16.95	1	0
150.25	tkpzs	16.95	1	0
150.25	tkpzs	16.95	1	0
150.25	tkpzs	16.95	1	0
150.25	tkpzs	16.95	1	0
150.25	tkpzs	16.95	1	0
150.25	tkpzs	16.95	1	0
150.25	tkpzs	16.95	1	0
150.25	tkpzs	16.95	1	0
150.25	tkpzs	16.95	1	0
150.25	tkpzs	16.95	1	0
150.25	tkpzs	16.95	1	0
150.25	tkpzs	16.95	1	0
150.25	tkpzs	16.95	1	0
150.25	tkpzs	16.95	1	0
150.25	tkpzs	16.95	1	0
150.25	tkpzs	16.95	1	0
150.25	tkpzs	16.95	0	1
150.25	tkpzs	16.95	0	1
150.5	tkpzs	16.1	1	0
150.5	tkpzs	16.1	1	0
150.5	tkpzs	16.1	1	0
150.5	tkpzs	16.1	1	0
150.5	tkpzs	16.1	1	0
150.5	tkpzs	16.1	1	0
150.5	tkpzs	16.1	1	0
150.5	tkpzs	16.1	1	0
150.5	tkpzs	16.1	1	0
150.5	tkpzs	16.1	1	0
150.5	tkpzs	16.1	1	0
150.5	tkpzs	16.1	1	0
150.5	tkpzs	16.1	1	0
150.5	tkpzs	16.1	1	0
150.5	tkpzs	16.1	1	0
150.5	tkpzs	16.1	0	1
150.5	tkpzs	16.1	0	1
150.5	tkpzs	16.1	0	1
150.5	tkpzs	16.1	0	1
150.5	tkpzs	16.1	0	1
150.75	tkpzs	15.3	1	0
150.75	tkpzs	15.3	1	0
150.75	tkpzs	15.3	1	0
150.75	tkpzs	15.3	1	0
150.75	tkpzs	15.3	1	0
150.75	tkpzs	15.3	1	0
150.75	tkpzs	15.3	1	0
150.75	tkpzs	15.3	1	0
150.75	tkpzs	15.3	1	0
150.75	tkpzs	15.3	1	0
150.75	tkpzs	15.3	1	0
150.75	tkpzs	15.3	1	0
150.75	tkpzs	15.3	1	0
150.75	tkpzs	15.3	0	1
150.75	tkpzs	15.3	0	1
150.75	tkpzs	15.3	0	1
150.75	tkpzs	15.3	0	1
150.75	tkpzs	15.3	0	1
150.75	tkpzs	15.3	0	1
150.75	tkpzs	15.3	0	1
151.25	tkpzs	13.85	1	0
151.25	tkpzs	13.85	1	0
151.25	tkpzs	13.85	1	0
151.25	tkpzs	13.85	1	0
151.25	tkpzs	13.85	1	0
151.25	tkpzs	13.85	1	0
151.25	tkpzs	13.85	1	0
151.25	tkpzs	13.85	1	0
151.25	tkpzs	13.85	1	0
151.25	tkpzs	13.85	1	0
151.25	tkpzs	13.85	1	0
151.25	tkpzs	13.85	1	0
151.25	tkpzs	13.85	1	0
151.25	tkpzs	13.85	1	0
151.25	tkpzs	13.85	1	0
151.25	tkpzs	13.85	1	0
151.25	tkpzs	13.85	1	0
151.25	tkpzs	13.85	1	0
151.25	tkpzs	13.85	0	1
151.25	tkpzs	13.85	0	1
151.5	tkpzs	12.9	1	0
151.5	tkpzs	12.9	1	0
151.5	tkpzs	12.9	1	0
151.5	tkpzs	12.9	1	0
151.5	tkpzs	12.9	1	0
151.5	tkpzs	12.9	1	0
151.5	tkpzs	12.9	1	0
151.5	tkpzs	12.9	1	0
151.5	tkpzs	12.9	1	0
151.5	tkpzs	12.9	1	0
151.5	tkpzs	12.9	0	1
151.5	tkpzs	12.9	0	1
151.5	tkpzs	12.9	0	1
151.5	tkpzs	12.9	0	1
151.5	tkpzs	12.9	0	1
151.5	tkpzs	12.9	0	1
151.5	tkpzs	12.9	0	1
151.5	tkpzs	12.9	0	1
151.5	tkpzs	12.9	0	1
151.5	tkpzs	12.9	0	1
151.75	tkpzs	12.05	1	0
151.75	tkpzs	12.05	1	0
151.75	tkpzs	12.05	1	0
151.75	tkpzs	12.05	1	0
151.75	tkpzs	12.05	1	0
151.75	tkpzs	12.05	1	0
151.75	tkpzs	12.05	1	0
151.75	tkpzs	12.05	1	0
151.75	tkpzs	12.05	1	0
151.75	tkpzs	12.05	1	0
151.75	tkpzs	12.05	1	0
151.75	tkpzs	12.05	1	0
151.75	tkpzs	12.05	0	1
151.75	tkpzs	12.05	0	1
151.75	tkpzs	12.05	0	1
151.75	tkpzs	12.05	0	1
151.75	tkpzs	12.05	0	1
151.75	tkpzs	12.05	0	1
151.75	tkpzs	12.05	0	1
151.75	tkpzs	12.05	0	1

## Sheet: Male channel choice binomial
Date	Treatment	temp	Visit Left	Visit Right	Sythesized Right	Visit Synthesized
142.25	Control	15.55	1	0	0	1
142.25	Control	15.55	1	0	0	1
142.25	Control	15.55	1	0	0	1
142.25	Control	15.55	1	0	0	1
142.25	Control	15.55	1	0	0	1
142.25	Control	15.55	0	1	0	0
142.25	Control	15.55	0	1	0	0
142.25	Control	15.55	0	1	0	0
142.25	Control	15.55	0	1	0	0
142.25	Control	15.55	0	1	0	0
142.25	Control	15.55	0	1	0	0
142.25	Control	15.55	0	1	0	0
142.25	Control	15.55	0	1	0	0
142.25	Control	15.55	0	1	0	0
142.25	Control	15.55	0	1	0	0
142.25	Control	15.55	0	1	0	0
142.25	Control	15.55	0	1	0	0
142.5	Control	14.5	0	1	1	1
142.5	Control	14.5	0	1	1	1
142.5	Control	14.5	0	1	1	1
142.5	Control	14.5	0	1	1	1
142.5	Control	14.5	1	0	1	0
142.5	Control	14.5	1	0	1	0
142.5	Control	14.5	1	0	1	0
142.5	Control	14.5	1	0	1	0
142.75	Control	13.55	1	0	0	1
142.75	Control	13.55	1	0	0	1
142.75	Control	13.55	0	1	0	0
142.75	Control	13.55	0	1	0	0
142.75	Control	13.55	0	1	0	0
142.75	Control	13.55	0	1	0	0
148.25	Control	14.85	0	1	1	1
148.25	Control	14.85	1	0	1	0
148.25	Control	14.85	1	0	1	0
148.25	Control	14.85	1	0	1	0
148.25	Control	14.85	1	0	1	0
148.25	Control	14.85	1	0	1	0
148.25	Control	14.85	1	0	1	0
148.25	Control	14.85	1	0	1	0
148.25	Control	14.85	1	0	1	0
148.25	Control	14.85	1	0	1	0
148.25	Control	14.85	1	0	1	0
148.25	Control	14.85	1	0	1	0
148.5	Control	14.3	1	0	0	1
148.5	Control	14.3	1	0	0	1
148.5	Control	14.3	1	0	0	1
148.5	Control	14.3	1	0	0	1
148.5	Control	14.3	1	0	0	1
148.5	Control	14.3	1	0	0	1
148.5	Control	14.3	1	0	0	1
148.5	Control	14.3	1	0	0	1
148.5	Control	14.3	1	0	0	1
148.5	Control	14.3	0	1	0	0
148.5	Control	14.3	0	1	0	0
148.5	Control	14.3	0	1	0	0
148.5	Control	14.3	0	1	0	0
149.5	Control	18.75	0	1	1	1
149.5	Control	18.75	0	1	1	1
149.5	Control	18.75	0	1	1	1
149.5	Control	18.75	0	1	1	1
149.5	Control	18.75	0	1	1	1
149.5	Control	18.75	0	1	1	1
149.5	Control	18.75	0	1	1	1
149.5	Control	18.75	0	1	1	1
149.5	Control	18.75	0	1	1	1
149.5	Control	18.75	0	1	1	1
149.5	Control	18.75	0	1	1	1
149.5	Control	18.75	1	0	1	0
149.5	Control	18.75	1	0	1	0
149.5	Control	18.75	1	0	1	0
149.5	Control	18.75	1	0	1	0
149.75	Control	18.25	1	0	0	1
149.75	Control	18.25	1	0	0	1
149.75	Control	18.25	1	0	0	1
149.75	Control	18.25	1	0	0	1
149.75	Control	18.25	1	0	0	1
149.75	Control	18.25	1	0	0	1
149.75	Control	18.25	1	0	0	1
149.75	Control	18.25	1	0	0	1
149.75	Control	18.25	1	0	0	1
149.75	Control	18.25	0	1	0	0
149.75	Control	18.25	0	1	0	0
149.75	Control	18.25	0	1	0	0
149.75	Control	18.25	0	1	0	0
149.75	Control	18.25	0	1	0	0
149.75	Control	18.25	0	1	0	0
149.75	Control	18.25	0	1	0	0
149.75	Control	18.25	0	1	0	0
149.75	Control	18.25	0	1	0	0
149.75	Control	18.25	0	1	0	0
140.5	Extract	18.15	0	1	1	1
140.5	Extract	18.15	0	1	1	1
140.5	Extract	18.15	0	1	1	1
140.5	Extract	18.15	0	1	1	1
140.5	Extract	18.15	0	1	1	1
140.5	Extract	18.15	0	1	1	1
140.5	Extract	18.15	0	1	1	1
140.5	Extract	18.15	0	1	1	1
140.5	Extract	18.15	0	1	1	1
140.5	Extract	18.15	0	1	1	1
140.5	Extract	18.15	0	1	1	1
140.5	Extract	18.15	0	1	1	1
140.5	Extract	18.15	0	1	1	1
140.5	Extract	18.15	0	1	1	1
140.5	Extract	18.15	0	1	1	1
140.5	Extract	18.15	0	1	1	1
140.5	Extract	18.15	0	1	1	1
140.5	Extract	18.15	0	1	1	1
140.5	Extract	18.15	1	0	1	0
140.5	Extract	18.15	1	0	1	0
140.75	Extract	17.35	1	0	0	1
140.75	Extract	17.35	1	0	0	1
140.75	Extract	17.35	1	0	0	1
140.75	Extract	17.35	1	0	0	1
140.75	Extract	17.35	1	0	0	1
140.75	Extract	17.35	1	0	0	1
140.75	Extract	17.35	1	0	0	1
140.75	Extract	17.35	1	0	0	1
140.75	Extract	17.35	1	0	0	1
140.75	Extract	17.35	1	0	0	1
140.75	Extract	17.35	1	0	0	1
140.75	Extract	17.35	1	0	0	1
140.75	Extract	17.35	1	0	0	1
140.75	Extract	17.35	0	1	0	0
140.75	Extract	17.35	0	1	0	0
140.75	Extract	17.35	0	1	0	0
140.75	Extract	17.35	0	1	0	0
140.75	Extract	17.35	0	1	0	0
144.25	Extract	17.2	0	1	1	1
144.25	Extract	17.2	0	1	1	1
144.25	Extract	17.2	0	1	1	1
144.25	Extract	17.2	0	1	1	1
144.25	Extract	17.2	0	1	1	1
144.25	Extract	17.2	0	1	1	1
144.25	Extract	17.2	0	1	1	1
144.25	Extract	17.2	0	1	1	1
144.25	Extract	17.2	1	0	1	0
144.25	Extract	17.2	1	0	1	0
144.25	Extract	17.2	1	0	1	0
144.25	Extract	17.2	1	0	1	0
144.25	Extract	17.2	1	0	1	0
144.25	Extract	17.2	1	0	1	0
144.25	Extract	17.2	1	0	1	0
144.25	Extract	17.2	1	0	1	0
144.25	Extract	17.2	1	0	1	0
144.25	Extract	17.2	1	0	1	0
144.5	Extract	16.35	1	0	0	1
144.5	Extract	16.35	1	0	0	1
144.5	Extract	16.35	1	0	0	1
144.5	Extract	16.35	1	0	0	1
144.5	Extract	16.35	1	0	0	1
144.5	Extract	16.35	1	0	0	1
144.5	Extract	16.35	1	0	0	1
144.5	Extract	16.35	1	0	0	1
144.5	Extract	16.35	1	0	0	1
144.5	Extract	16.35	1	0	0	1
144.5	Extract	16.35	0	1	0	0
144.5	Extract	16.35	0	1	0	0
144.5	Extract	16.35	0	1	0	0
144.75	Extract	15.65	0	1	1	1
144.75	Extract	15.65	0	1	1	1
144.75	Extract	15.65	0	1	1	1
144.75	Extract	15.65	0	1	1	1
144.75	Extract	15.65	0	1	1	1
144.75	Extract	15.65	0	1	1	1
144.75	Extract	15.65	0	1	1	1
144.75	Extract	15.65	0	1	1	1
144.75	Extract	15.65	0	1	1	1
144.75	Extract	15.65	0	1	1	1
144.75	Extract	15.65	1	0	1	0
144.75	Extract	15.65	1	0	1	0
144.75	Extract	15.65	1	0	1	0
144.75	Extract	15.65	1	0	1	0
150.25	tkpzs	16.95	1	0	0	1
150.25	tkpzs	16.95	1	0	0	1
150.25	tkpzs	16.95	1	0	0	1
150.25	tkpzs	16.95	1	0	0	1
150.25	tkpzs	16.95	1	0	0	1
150.25	tkpzs	16.95	1	0	0	1
150.25	tkpzs	16.95	1	0	0	1
150.25	tkpzs	16.95	0	1	0	0
150.25	tkpzs	16.95	0	1	0	0
150.25	tkpzs	16.95	0	1	0	0
150.25	tkpzs	16.95	0	1	0	0
150.25	tkpzs	16.95	0	1	0	0
150.25	tkpzs	16.95	0	1	0	0
150.25	tkpzs	16.95	0	1	0	0
150.25	tkpzs	16.95	0	1	0	0
150.25	tkpzs	16.95	0	1	0	0
150.25	tkpzs	16.95	0	1	0	0
150.25	tkpzs	16.95	0	1	0	0
150.5	tkpzs	16.1	0	1	1	1
150.5	tkpzs	16.1	0	1	1	1
150.5	tkpzs	16.1	0	1	1	1
150.5	tkpzs	16.1	0	1	1	1
150.5	tkpzs	16.1	0	1	1	1
150.5	tkpzs	16.1	0	1	1	1
150.5	tkpzs	16.1	0	1	1	1
150.5	tkpzs	16.1	0	1	1	1
150.5	tkpzs	16.1	0	1	1	1
150.5	tkpzs	16.1	1	0	1	0
150.5	tkpzs	16.1	1	0	1	0
150.5	tkpzs	16.1	1	0	1	0
150.5	tkpzs	16.1	1	0	1	0
150.5	tkpzs	16.1	1	0	1	0
150.5	tkpzs	16.1	1	0	1	0
150.75	tkpzs	15.3	1	0	0	1
150.75	tkpzs	15.3	1	0	0	1
150.75	tkpzs	15.3	1	0	0	1
150.75	tkpzs	15.3	1	0	0	1
150.75	tkpzs	15.3	1	0	0	1
150.75	tkpzs	15.3	1	0	0	1
150.75	tkpzs	15.3	0	1	0	0
150.75	tkpzs	15.3	0	1	0	0
150.75	tkpzs	15.3	0	1	0	0
150.75	tkpzs	15.3	0	1	0	0
150.75	tkpzs	15.3	0	1	0	0
150.75	tkpzs	15.3	0	1	0	0
150.75	tkpzs	15.3	0	1	0	0
151.25	tkpzs	13.85	0	1	1	1
151.25	tkpzs	13.85	0	1	1	1
151.25	tkpzs	13.85	0	1	1	1
151.25	tkpzs	13.85	0	1	1	1
151.25	tkpzs	13.85	0	1	1	1
151.25	tkpzs	13.85	0	1	1	1
151.25	tkpzs	13.85	0	1	1	1
151.25	tkpzs	13.85	0	1	1	1
151.25	tkpzs	13.85	0	1	1	1
151.25	tkpzs	13.85	0	1	1	1
151.25	tkpzs	13.85	0	1	1	1
151.25	tkpzs	13.85	0	1	1	1
151.25	tkpzs	13.85	0	1	1	1
151.25	tkpzs	13.85	0	1	1	1
151.25	tkpzs	13.85	0	1	1	1
151.25	tkpzs	13.85	0	1	1	1
151.25	tkpzs	13.85	1	0	1	0
151.25	tkpzs	13.85	1	0	1	0
151.5	tkpzs	12.9	1	0	0	1
151.5	tkpzs	12.9	1	0	0	1
151.5	tkpzs	12.9	1	0	0	1
151.5	tkpzs	12.9	1	0	0	1
151.5	tkpzs	12.9	0	1	0	0
151.5	tkpzs	12.9	0	1	0	0
151.5	tkpzs	12.9	0	1	0	0
151.5	tkpzs	12.9	0	1	0	0
151.5	tkpzs	12.9	0	1	0	0
151.5	tkpzs	12.9	0	1	0	0
151.75	tkpzs	12.05	0	1	1	1
151.75	tkpzs	12.05	0	1	1	1
151.75	tkpzs	12.05	0	1	1	1
151.75	tkpzs	12.05	0	1	1	1
151.75	tkpzs	12.05	0	1	1	1
151.75	tkpzs	12.05	1	0	1	0
151.75	tkpzs	12.05	1	0	1	0
151.75	tkpzs	12.05	1	0	1	0
151.75	tkpzs	12.05	1	0	1	0
151.75	tkpzs	12.05	1	0	1	0
151.75	tkpzs	12.05	1	0	1	0
151.75	tkpzs	12.05	1	0	1	0

## Sheet: Male source enter binomial
Date	Treatment	temp	vn	nn
142.25	Control	15.55	1	0
142.25	Control	15.55	1	0
142.25	Control	15.55	1	0
142.25	Control	15.55	0	1
142.25	Control	15.55	0	1
142.5	Control	14.5	1	0
142.5	Control	14.5	1	0
142.5	Control	14.5	1	0
142.5	Control	14.5	1	0
142.75	Control	13.55	1	0
142.75	Control	13.55	1	0
148.25	Control	14.85	1	0
148.5	Control	14.3	1	0
148.5	Control	14.3	1	0
148.5	Control	14.3	1	0
148.5	Control	14.3	1	0
148.5	Control	14.3	1	0
148.5	Control	14.3	1	0
148.5	Control	14.3	0	1
148.5	Control	14.3	0	1
148.5	Control	14.3	0	1
149.5	Control	18.75	1	0
149.5	Control	18.75	1	0
149.5	Control	18.75	1	0
149.5	Control	18.75	1	0
149.5	Control	18.75	1	0
149.5	Control	18.75	1	0
149.5	Control	18.75	1	0
149.5	Control	18.75	1	0
149.5	Control	18.75	1	0
149.5	Control	18.75	0	1
149.5	Control	18.75	0	1
149.75	Control	18.25	1	0
149.75	Control	18.25	1	0
149.75	Control	18.25	1	0
149.75	Control	18.25	1	0
149.75	Control	18.25	1	0
149.75	Control	18.25	1	0
149.75	Control	18.25	0	1
149.75	Control	18.25	0	1
149.75	Control	18.25	0	1
140.5	Extract	18.15	1	0
140.5	Extract	18.15	1	0
140.5	Extract	18.15	1	0
140.5	Extract	18.15	1	0
140.5	Extract	18.15	1	0
140.5	Extract	18.15	1	0
140.5	Extract	18.15	1	0
140.5	Extract	18.15	1	0
140.5	Extract	18.15	1	0
140.5	Extract	18.15	1	0
140.5	Extract	18.15	1	0
140.5	Extract	18.15	1	0
140.5	Extract	18.15	1	0
140.5	Extract	18.15	1	0
140.5	Extract	18.15	1	0
140.5	Extract	18.15	1	0
140.5	Extract	18.15	1	0
140.5	Extract	18.15	0	1
140.75	Extract	17.35	1	0
140.75	Extract	17.35	1	0
140.75	Extract	17.35	1	0
140.75	Extract	17.35	1	0
140.75	Extract	17.35	1	0
140.75	Extract	17.35	1	0
140.75	Extract	17.35	1	0
140.75	Extract	17.35	1	0
140.75	Extract	17.35	1	0
140.75	Extract	17.35	1	0
140.75	Extract	17.35	1	0
140.75	Extract	17.35	0	1
140.75	Extract	17.35	0	1
144.25	Extract	17.2	1	0
144.25	Extract	17.2	1	0
144.25	Extract	17.2	1	0
144.25	Extract	17.2	1	0
144.25	Extract	17.2	1	0
144.25	Extract	17.2	1	0
144.25	Extract	17.2	1	0
144.25	Extract	17.2	0	1
144.5	Extract	16.35	1	0
144.5	Extract	16.35	1	0
144.5	Extract	16.35	1	0
144.5	Extract	16.35	1	0
144.5	Extract	16.35	1	0
144.5	Extract	16.35	1	0
144.5	Extract	16.35	1	0
144.5	Extract	16.35	1	0
144.5	Extract	16.35	1	0
144.5	Extract	16.35	0	1
144.75	Extract	15.65	1	0
144.75	Extract	15.65	1	0
144.75	Extract	15.65	1	0
144.75	Extract	15.65	1	0
144.75	Extract	15.65	1	0
144.75	Extract	15.65	1	0
144.75	Extract	15.65	1	0
144.75	Extract	15.65	1	0
144.75	Extract	15.65	1	0
144.75	Extract	15.65	0	1
150.25	tkpzs	16.95	1	0
150.25	tkpzs	16.95	1	0
150.25	tkpzs	16.95	1	0
150.25	tkpzs	16.95	1	0
150.25	tkpzs	16.95	1	0
150.25	tkpzs	16.95	0	1
150.25	tkpzs	16.95	0	1
150.5	tkpzs	16.1	1	0
150.5	tkpzs	16.1	1	0
150.5	tkpzs	16.1	1	0
150.5	tkpzs	16.1	1	0
150.5	tkpzs	16.1	1	0
150.5	tkpzs	16.1	1	0
150.5	tkpzs	16.1	1	0
150.5	tkpzs	16.1	1	0
150.5	tkpzs	16.1	1	0
150.75	tkpzs	15.3	1	0
150.75	tkpzs	15.3	1	0
150.75	tkpzs	15.3	1	0
150.75	tkpzs	15.3	1	0
150.75	tkpzs	15.3	1	0
150.75	tkpzs	15.3	1	0
151.25	tkpzs	13.85	1	0
151.25	tkpzs	13.85	1	0
151.25	tkpzs	13.85	1	0
151.25	tkpzs	13.85	1	0
151.25	tkpzs	13.85	1	0
151.25	tkpzs	13.85	1	0
151.25	tkpzs	13.85	1	0
151.25	tkpzs	13.85	1	0
151.25	tkpzs	13.85	1	0
151.25	tkpzs	13.85	1	0
151.25	tkpzs	13.85	1	0
151.25	tkpzs	13.85	1	0
151.25	tkpzs	13.85	0	1
151.25	tkpzs	13.85	0	1
151.25	tkpzs	13.85	0	1
151.25	tkpzs	13.85	0	1
151.5	tkpzs	12.9	1	0
151.5	tkpzs	12.9	0	1
151.5	tkpzs	12.9	0	1
151.5	tkpzs	12.9	0	1
151.75	tkpzs	12.05	1	0
151.75	tkpzs	12.05	1	0
151.75	tkpzs	12.05	1	0
151.75	tkpzs	12.05	0	1
151.75	tkpzs	12.05	0	1
